# Supplementary material for: Spatially Varying Wolbachia Frequencies Reveal the Invasion Origin of an Agricultural Pest Recently Introduced From Europe to North America
Source: Evol Appl. 2024 Sep 20;17(9):e70016. doi: 10.1111/eva.70016 (PMC11413411; doi:10.1111/eva.70016)
Supplement: Supplementary file 2 — Appendix S2. [file EVA-17-e70016-s001.csv]

Country	Location	Publication	Year	Latitude	Longitude	Host plant	Infestion status	Total flies screened	Number of flies infected	Infection frequency
Austria	Braunau	Riegler and Stauffer 2002	1999	48.253136	13.039506	L.x.	infected	5	5	1
Austria	Dürnkrut	Riegler and Stauffer 2002	1998	48.4717951	16.8499148	P.a.	infected	5	5	1
Austria	Gerasdorf	Riegler and Stauffer 2002	1998	48.294579	16.4679227	P.a.	infected	8	8	1
Austria	Horitschon	Riegler and Stauffer 2002	1998	47.5848329	16.5478385	P.a.	infected	10	10	1
Austria	Kalkgrub	Riegler and Stauffer 2002	1998	48.420321	15.3418284	L.x.	infected	5	5	1
Austria	Neuberg	Riegler and Stauffer 2002	2000	48.6081958	16.5726507	P.a.	infected	10	10	1
Austria	Obermallebarn	Riegler and Stauffer 2002	1998	48.4626884	16.1545028	P.a.	infected	5	5	1
Austria	Podersdorf	Riegler and Stauffer 2002	1998	47.8503257	16.859748	P.a.	infected	2	2	1
Austria	Puchberg	Riegler and Stauffer 2002	1998	48.3361846	14.7182463	L.a.	infected	5	5	1
Austria	Siebenhirten	Riegler and Stauffer 2002	1998	48.130126	16.304613	P.a.	infected	5	5	1
Austria	Stillfried	Riegler and Stauffer 2002	1998	48.4101398	16.8431396	P.a.	infected	5	5	1
Austria	Tulln	Riegler and Stauffer 2002	1998	48.3311686	16.0567744	P.a.	infected	10	10	1
Austria	Unterretzbach	Riegler and Stauffer 2002	1998	48.76696	16.003873	P.a.	infected	5	5	1
Austria	Waizendorf	Riegler and Stauffer 2002	1998	47.1972732	14.6643619	P.a.	infected	3	3	1
Austria	Vienna	Riegler and Stauffer 2002	1998	48.2083537	16.3725042	L.x.	infected	10	10	1
Austria	Weissenbach	Riegler and Stauffer 2002	1999	47.076965	14.319389	P.a.	infected	5	5	1
Austria	Zwingendorf	Riegler and Stauffer 2002	1998	48.703899	16.239402	P.a.	infected	3	3	1
Bosnia and Herzegovina	Brcko	Riegler and Stauffer 2002	1999	44.872676	18.80983	P.a.	infected	10	10	1
Bosnia and Herzegovina	Sarajevo	Riegler and Stauffer 2002	1999	43.856807	18.4101829	P.a.	infected	10	10	1
Croatia	Split	Riegler and Stauffer 2002	1999	43.5116383	16.4399659	P.a.	uninfected	20	0	0
Czechia	Hnevotin	Riegler and Stauffer 2002	2000	49.572698	17.1805004	P.a.	uninfected	10	0	0
Czechia	Melnik	Riegler and Stauffer 2002	2000	50.3520785	14.4748281	P.a.	uninfected	10	0	0
Czechia	Nova Ves	Riegler and Stauffer 2002	2000	49.1081117	16.3108395	P.a.	transitional	10	9	0.9
Czechia	Pisek	Riegler and Stauffer 2002	2000	49.3089887	14.147769	P.a.	transitional	10	5	0.5
Czechia	Plasy	Riegler and Stauffer 2002	2000	49.933503	13.3895611	P.a.	uninfected	10	0	0
Czechia	Plzen	Riegler and Stauffer 2002	2000	49.7477415	13.3775249	P.a.	uninfected	10	0	0
Czechia	Podhorany	Riegler and Stauffer 2002	2000	50.28648	14.309604	P.a.	uninfected	10	0	0
Czechia	Rajhrad	Riegler and Stauffer 2002	2000	49.0890629	16.6030548	P.a.	uninfected	10	0	0
Czechia	Trnove Sviny	Riegler and Stauffer 2002	1999	49.18714	14.63591	P.a.	infected	10	10	1
Czechia	Zizelice (Zatek)	Riegler and Stauffer 2002	2000	50.1319305	15.3930156	P.a.	uninfected	10	0	0
France	L`Argentiere	Riegler and Stauffer 2002	1999	44.5418739	4.2919797	P.a.	infected	12	12	1
France	Nimes	Riegler and Stauffer 2002	2000	43.8374249	4.3600687	P.a.	infected	6	6	1
France	Olivet	Riegler and Stauffer 2002	1999	47.8650984	1.9015752	P.c.	transitional	22	7	0.318181818
France	St Jean de la Ruelle	Riegler and Stauffer 2002	1999	47.9098024	1.8717431	P.c.	transitional	10	9	0.9
France	Toulouse	Riegler and Stauffer 2002	1999	43.6044622	1.4442469	P.a.	transitional	27	24	0.888888889
Germany	Berlin	Riegler and Stauffer 2002	1999	52.5170365	13.3888599	P.a.	uninfected	3	0	0
Germany	Dossenheim	Riegler and Stauffer 2002	1999	49.449242	8.6732428	P.a.	infected	10	10	1
Germany	Frankfurt-Oder	Riegler and Stauffer 2002	1999	52.344329	14.5548181	P.a.	uninfected	3	3	1
Germany	Kiel	Riegler and Stauffer 2002	1998	54.3227085	10.135555	L.x.	infected	10	10	1
Germany	Iptingen	Riegler and Stauffer 2002	2000	48.8854377	8.898631	P.a.	infected	10	10	1
Germany	Anhresfelde	Riegler and Stauffer 2002	1999	53.57532	10.01534	L.x.	transitional	20	15	0.75
Germany	Ahrensburg	Riegler and Stauffer 2002	1999	53.6736529	10.2358999	L.x.	transitional	10	8	0.8
Germany	Achtum	Riegler and Stauffer 2002	1999	52.1465816	10.0051505	L.x.	transitional	7	3	0.428571429
Germany	Wendhausen	Riegler and Stauffer 2002	1999	53.2495638	10.563457	L.x.	uninfected	10	0	0
Germany	Unterrieden	Riegler and Stauffer 2002	1999	48.1086609	10.4317837	L.x.	transitional	7	1	0.142857143
Germany	Tiefenbach	Riegler and Stauffer 2002	1999	49.93772	7.5439937	L.x.	infected	10	10	1
Germany	Gosberg	Riegler and Stauffer 2002	1999	49.6907756	11.1138781	L.x.	infected	9	9	1
Germany	Gräfenhainichen	Riegler and Stauffer 2002	1999	51.7309112	12.4588675	L.x.	uninfected	3	3	1
Germany	Bremen	Riegler and Stauffer 2002	2000	53.0758196	8.8071646	L.x.	infected	10	10	1
Germany	Osnabrück	Riegler and Stauffer 2002	2000	52.2719595	8.047635	L.x.	infected	10	10	1
Germany	Hannover	Riegler and Stauffer 2002	2000	52.3744779	9.7385532	L.x.	transitional	10	9	0.9
Germany	Hildesheim	Riegler and Stauffer 2002	2000	52.1521636	9.9513046	L.x.	infected	10	10	1
Germany	Overhagen	Riegler and Stauffer 2002	2000	51.6571392	8.3109102	L.x.	infected	10	10	1
Germany	Schrecksbach	Riegler and Stauffer 2002	2000	50.8468297	9.2834184	L.x.	transitional	10	5	0.5
Germany	Witzenhausen	Riegler and Stauffer 2002	2000	51.3331901	9.8434192	P.a.	infected	10	10	1
Germany	Steinau	Riegler and Stauffer 2002	2000	53.6706683	8.8814074	L.x.	uninfected	10	0	0
Germany	Aufenau	Riegler and Stauffer 2002	2000	50.2533604	9.3244531	P.a.	transitional	10	1	0.1
Germany	Hettstadt	Riegler and Stauffer 2002	2000	49.8011671	9.8136266	P.a.	infected	10	10	1
Germany	Elende	Riegler and Stauffer 2002	2000	51.4310419	10.6313737	P.a.	infected	10	10	1
Germany	Halle	Riegler and Stauffer 2002	2000	51.4825041	11.9705452	L.x.	transitional	10	5	0.5
Germany	Höhnstedt	Riegler and Stauffer 2002	2000	51.5015511	11.7409533	P.a.	uninfected	10	0	0
Germany	Magdeburg	Riegler and Stauffer 2002	2000	52.1315889	11.6399609	P.a.	uninfected	10	0	0
Germany	Flensburg	Riegler and Stauffer 2002	2001	54.7833021	9.4333264	L.x.	infected	6	6	1
Germany	Alsfeld	Riegler and Stauffer 2002	2001	50.7523545	9.268355	L.x.	transitional	10	2	0.2
Germany	Steinbach	Riegler and Stauffer 2002	2001	50.16759872	8.57176876	L.x.	transitional	10	1	0.1
Germany	Oberzeusheim	Riegler and Stauffer 2002	2001	50.4737129	8.05800914	L.x.	uninfected	7	7	1
Germany	Kautz	Riegler and Stauffer 2002	2001	50.4014655	9.5455908	L.x.	uninfected	10	10	1
Germany	Idstein	Riegler and Stauffer 2002	2001	50.2212764	8.269554	L.x.	transitional	10	1	0.1
Germany	Wörrstadt	Riegler and Stauffer 2002	2001	49.8388822	8.1168059	P.a.	transitional	10	5	0.5
Germany	Kaiserslautern	Riegler and Stauffer 2002	2001	49.4432174	7.7689951	L.x.	transitional	10	1	0.1
Germany	Freisen	Riegler and Stauffer 2002	2001	49.5526488	7.2480445	L.x.	uninfected	10	0	0
Germany	Klausen	Riegler and Stauffer 2002	2001	49.9053579	6.8832766	L.x.	transitional	10	1	0.1
Germany	Mehren	Riegler and Stauffer 2002	2001	50.6855655	7.5096978	L.x.	uninfected	10	0	0
Germany	Kaifenheim	Riegler and Stauffer 2002	2001	50.2457846	7.2262314	L.x.	uninfected	10	0	0
Greece	Aerinos	Riegler and Stauffer 2002	2000	35.3675867	23.607385	P.a.	uninfected	10	0	0
Greece	Elos	Riegler and Stauffer 2002	2000	36.8327361	22.6983229	P.a.	uninfected	10	0	0
Greece	Sembronas	Riegler and Stauffer 2002	2000	35.38108	23.81706	P.a.	uninfected	10	0	0
Greece	Thessaloniki	Riegler and Stauffer 2002	1999	40.6382789	22.9503383	P.a.	uninfected	10	0	0
Hungary	Adony	Riegler and Stauffer 2002	2000	47.1208993	18.8631074	P.a.	infected	13	13	1
Hungary	Agyagosszergeny	Riegler and Stauffer 2002	1999	47.6095161	16.942289	P.a.	infected	2	2	1
Hungary	Bana	Riegler and Stauffer 2002	2000	47.6505062	17.9196468	P.a.	infected	2	2	1
Hungary	Bajna	Riegler and Stauffer 2002	2000	47.6553343	18.5986208	P.a.	uninfected	10	0	0
Hungary	Bata	Riegler and Stauffer 2002	2000	47.457749	19.7994963	P.a.	infected	1	1	1
Hungary	Bataszek	Riegler and Stauffer 2002	2000	46.1933095	18.7241126	P.a.	infected	7	7	1
Hungary	Bekescaba	Riegler and Stauffer 2002	2000	46.6798003	21.0985425	P.a.	uninfected	5	0	0
Hungary	Budapest	Riegler and Stauffer 2002	1998	47.4979937	19.0403594	P.a.	uninfected	3	0	0
Hungary	Császártöltés	Riegler and Stauffer 2002	2000	46.4220275	19.1766071	P.a.	infected	10	10	1
Hungary	Dömsöd	Riegler and Stauffer 2002	2000	47.094771	19.0070461	P.a.	transitional	10	4	0.4
Hungary	Dör	Riegler and Stauffer 2002	2000	47.5979397	17.2987399	P.a.	infected	2	2	1
Hungary	Ebes (Debr)	Riegler and Stauffer 2002	2000	47.46667	21.5	P.a.	uninfected	3	0	0
Hungary	Érsekcsanád	Riegler and Stauffer 2002	2000	46.252552	18.978778	P.a.	infected	15	15	1
Hungary	Harkany	Riegler and Stauffer 2002	2000	45.8477907	18.2359978	P.a.	infected	6	6	1
Hungary	Hosszúhetény	Riegler and Stauffer 2002	2000	46.163116	18.3520183	P.a.	infected	9	9	1
Hungary	Ikreny	Riegler and Stauffer 2002	1999	47.654032	17.5292492	P.a.	infected	2	2	1
Hungary	Kald	Riegler and Stauffer 2002	1999	47.1640622	17.0448816	P.a.	infected	7	7	1
Hungary	Kaposvar	Riegler and Stauffer 2002	2000	46.3564692	17.7886886	P.a.	infected	6	6	1
Hungary	Kecskemét	Riegler and Stauffer 2002	2000	46.906017	19.692024	P.a.	transitional	10	1	0.1
Hungary	Kiskunhalas	Riegler and Stauffer 2002	2000	46.430179	19.478448	P.a.	uninfected	8	0	0
Hungary	Komarom	Riegler and Stauffer 2002	1999	47.7417349	18.1218256	P.a.	infected	2	2	1
Hungary	Komlo	Riegler and Stauffer 2002	2000	46.1911673	18.2613778	P.a.	infected	10	10	1
Hungary	Kophaza	Riegler and Stauffer 2002	1999	47.6384056	16.6431637	P.a.	infected	6	6	1
Hungary	Lanycsok	Riegler and Stauffer 2002	2000	46.0048239	18.6236136	P.a.	infected	5	5	1
Hungary	Lesencetomaj	Riegler and Stauffer 2002	1999	46.875724	17.383069	P.a.	infected	4	4	1
Hungary	Liter	Riegler and Stauffer 2002	1999	47.099915	18.0076	P.a.	infected	2	2	1
Hungary	Lövö	Riegler and Stauffer 2002	1999	47.5034563	16.7827241	P.a.	infected	2	2	1
Hungary	Mocsa	Riegler and Stauffer 2002	1999	47.6692513	18.181483	P.a.	infected	10	10	1
Hungary	Rabapaty	Riegler and Stauffer 2002	1999	47.3028024	16.9278787	P.a.	infected	2	2	1
Hungary	Retsag	Riegler and Stauffer 2002	2000	47.9303241	19.1375901	P.a.	uninfected	10	0	0
Hungary	Sasd	Riegler and Stauffer 2002	2000	46.2559563	18.1065598	P.a.	infected	10	10	1
Hungary	Sümeg	Riegler and Stauffer 2002	1999	46.9784329	17.2811657	P.a.	infected	9	9	1
Hungary	Szomor	Riegler and Stauffer 2002	1999	47.5919199	18.6641826	P.a.	uninfected	12	0	0
Hungary	Tardosbanya	Riegler and Stauffer 2002	1999	47.6633891	18.4449341	P.a.	uninfected	4	0	0
Hungary	Tök	Riegler and Stauffer 2002	1999	47.5645624	18.7316561	P.a.	uninfected	5	0	0
Hungary	Zanka	Riegler and Stauffer 2002	1999	46.8729306	17.6833856	P.a.	infected	12	12	1
Italy	Aci San Antonio	Riegler and Stauffer 2002	2000	40.99146	9.30153	P.a.	transitional	20	1	0.05
Italy	Allitz Schlanders	Riegler and Stauffer 2002	2000	46.6303546	10.7521633	P.a.	infected	10	10	1
Italy	Blepasso Catania	Riegler and Stauffer 2002	2000	37.49223	15.07041	P.a.	uninfected	10	0	0
Italy	Bosco	Riegler and Stauffer 2002	1999	45.4431909	11.7960092	P.a.	infected	10	10	1
Italy	Falleria	Riegler and Stauffer 2002	2000	42.83333	12.83333	P.a.	infected	10	0	0
Italy	Palestrina	Riegler and Stauffer 2002	2000	41.8389656	12.8912487	P.a.	infected	10	0	0
Italy	Poppi Casentino	Riegler and Stauffer 2002	2000	43.7223975	11.7671411	P.a.	infected	6	6	1
Italy	Riva	Riegler and Stauffer 2002	1999	45.8847708	10.8396942	P.a.	infected	4	4	1
Italy	St. Stefano in Aspr.	Riegler and Stauffer 2002	2001	42.83333	12.83333	P.a.	transitional	10	2	0.2
Italy	Rocco	Riegler and Stauffer 2002	1999	45.0092521	9.1772556	P.a.	uninfected	8	0	0
Italy	Tempio	Riegler and Stauffer 2002	2001	45.0655735	9.587944	P.a.	infected	10	10	1
Italy	Tonnara	Riegler and Stauffer 2002	2001	39.029953	17.1806862	P.a.	infected	10	10	1
Italy	Viagrande	Riegler and Stauffer 2002	2000	37.6101657	15.0967587	P.a.	uninfected	10	0	0
Italy	Zafferana	Riegler and Stauffer 2002	2001	37.6932846	15.1064599	P.a.	uninfected	7	0	0
Norway	Grimstad	Riegler and Stauffer 2002	1998	58.34472968	8.60468496	L.t.	uninfected	5	0	0
Poland	Krakow	Riegler and Stauffer 2002	2000	50.0619474	19.9368564	P.a.	transitional	7	2	0.285714286
Poland	Ojcow	Riegler and Stauffer 2002	2000	50.2118653	19.8303376	P.a.	uninfected	10	0	0
Poland	Silesia	Riegler and Stauffer 2002	2000	50.5687422	19.2343995	P.a.	uninfected	10	10	1
Romania	Comarna	Riegler and Stauffer 2002	2000	47.0567419	27.7886924	P.a.	uninfected	10	0	0
Romania	Iasi	Riegler and Stauffer 2002	1999	47.1615416	27.5837224	P.a.	uninfected	10	0	0
Romania	Cracaoani	Riegler and Stauffer 2002	1999	47.0934259	26.3194602	P.a.	uninfected	10	0	0
Romania	Tomesti	Riegler and Stauffer 2002	2000	46.2993459	23.3642269	P.a.	uninfected	10	0	0
Slovakia	Banska Stiavnica	Riegler and Stauffer 2002	1998	48.4580926	18.8988414	P.a.	uninfected	10	0	0
Slovakia	Batovce	Riegler and Stauffer 2002	2000	48.2911422	18.7444361	P.a.	uninfected	10	0	0
Slovakia	Breziny	Riegler and Stauffer 2002	2000	48.5144248	19.0845962	P.a.	uninfected	10	0	0
Slovakia	Budmerice	Riegler and Stauffer 2002	1999	48.3559971	17.4097834	P.a.	infected	11	11	1
Slovakia	Dekýš	Riegler and Stauffer 2002	2000	48.3945781	18.8147682	P.a.	uninfected	10	0	0
Slovakia	Dudince	Riegler and Stauffer 2002	2000	48.1691898	18.8823161	P.a.	uninfected	10	0	0
Slovakia	Nana	Riegler and Stauffer 2002	2000	47.8131412	18.7002497	P.a.	uninfected	12	0	0
Slovakia	Piarg	Riegler and Stauffer 2002	1999	48.4373007	18.8683097	P.a.	uninfected	6	0	0
Slovakia	Pukanec	Riegler and Stauffer 2002	1999	48.3496061	18.7229019	P.a.	transitional	7	6	0.857142857
Slovakia	Zeliezovce	Riegler and Stauffer 2002	1999	48.0492258	18.6583548	P.a.	transitional	7	6	0.857142857
Slovakia	Ziar nad Hronom	Riegler and Stauffer 2002	1998	48.5910183	18.8500892	P.a.	uninfected	5	0	0
Slovenia	Kranj	Riegler and Stauffer 2002	1999	46.2432635	14.3549501	P.a.	infected	10	10	1
Slovenia	Preddvor	Riegler and Stauffer 2002	1999	46.3021918	14.42191	P.a.	transitional	10	9	0.9
Slovenia	Zabreznica	Riegler and Stauffer 2002	1999	46.3975648	14.147897	P.a.	infected	10	10	1
Spain	Jaen	Riegler and Stauffer 2002	2000	37.783642	-3.783768	P.a.	uninfected	8	0	0
Switzerland	Sissach	Riegler and Stauffer 2002	1998	47.4634767	7.8125639	L.x.	infected	5	5	1
Switzerland	Solothurn	Riegler and Stauffer 2002	1998	47.31874	7.6698284	L.x.	infected	6	6	1
Switzerland	Wädenswil	Riegler and Stauffer 2002	1998	47.2278988	8.6701365	L.x.	infected	5	5	1
Ukraine	Yalta	Riegler and Stauffer 2002	1999	44.4970713	34.1586871	P.a.	uninfected	16	0	0
Denmark	Arhus	Riegler and Stauffer 2002	2001	56.1496278	10.2134046	L.a.	infected	2	2	1
Denmark	Kolding	Riegler and Stauffer 2002	2001	55.4894999	9.47905	L.x.	infected	8	8	1
Denmark	Kopenhagen	Riegler and Stauffer 2002	2001	55.6867243	12.5700724	L.x.	infected	10	10	1
Denmark	Odense	Riegler and Stauffer 2002	2001	55.3997225	10.3852104	L.x.	transitional	10	2	0.2
Germany	Moorburg	Schuler et al. 2016	2008	53.49070018	9.939364948	P.a.	infected	8	8	1
Germany	Martfeld	Schuler et al. 2016	2008	52.879905	9.064751002	P.a.	infected	8	8	1
Germany	Prenzlau	Schuler et al. 2016	2008	53.32840803	13.86743953	P.a.	infected	16	16	1
Germany	Wuthenow	Schuler et al. 2016	2008	52.909937	12.838211	P.a.	infected	16	16	1
Germany	Cremmlingen	Schuler et al. 2016	2008	52.24835205	10.65495586	P.a.	infected	16	16	1
Germany	Thüste	Schuler et al. 2016	2008	52.03433107	9.635712504	P.a.	infected	16	16	1
Germany	Stecklenberg	Schuler et al. 2016	2008	51.73308808	11.0887236	P.a.	uninfected	16	0	0
Germany	Plössnitz	Schuler et al. 2016	2008	51.53651067	12.06158862	P.a.	uninfected	15	0	0
Germany	Witterda	Schuler et al. 2016	2008	51.04139819	10.88608789	P.a.	transitional	16	1	0.0625
Germany	Weimar	Schuler et al. 2016	2008	50.98826206	11.32139413	L.x.	transitional	16	1	0.0625
Germany	Schleinitz	Schuler et al. 2016	2008	51.1793417	13.27421762	P.a.	uninfected	15	0	0
Germany	Pesterwitz	Schuler et al. 2016	2008	51.03146314	13.65463262	P.c.	uninfected	16	0	0
Germany	Dresden-Pillnitz	Schuler et al. 2016	2008	51.00975913	13.87452973	P.a.	uninfected	16	0	0
Germany	Bad Neuenahr-Ahrweiler	Schuler et al. 2016	2008	50.53510318	7.083952594	P.a.	infected	16	16	1
Germany	Lahnau	Schuler et al. 2016	2008	50.57843999	8.562812792	L.x.	transitional	16	2	0.125
Germany	Giessen	Schuler et al. 2016	2008	50.58579362	8.678400905	L.x.	transitional	16	11	0.6875
Germany	Lich	Schuler et al. 2016	2008	50.52477895	8.817899823	P.a.	transitional	16	1	0.0625
Germany	Reichelsheim/Beienheim	Schuler et al. 2016	2008	50.36080359	8.812408288	P.a.	transitional	16	2	0.125
Germany	Mechthildshausen	Schuler et al. 2016	2008	50.04116571	8.32198685	P.a.	uninfected	16	0	0
Germany	Stockstadt/Rhein	Schuler et al. 2016	2008	49.81174234	8.468051976	P.a.	transitional	16	2	0.125
Germany	Ober-Ramstadt	Schuler et al. 2016	2008	49.8242658	8.742473639	P.a.	transitional	15	1	0.066666667
Germany	Würzburg	Schuler et al. 2016	2008	49.76613205	9.932670057	L.x.	infected	16	16	1
Germany	Forchheim	Schuler et al. 2016	2008	49.72404261	11.05425778	P.a.	infected	16	16	1
Germany	Freinsheim	Schuler et al. 2016	2008	49.51183626	8.20852081	P.a.	infected	8	8	1
Germany	Kraichtal-Oberacker	Schuler et al. 2016	2008	49.10742323	8.712758765	P.a.	infected	8	8	1
Germany	Sasbach-Jechtingen	Schuler et al. 2016	2008	48.11815366	7.609357424	P.a.	infected	8	8	1
Germany	Memmingen	Schuler et al. 2016	2008	47.98877312	10.17642766	P.a.	infected	8	8	1
Germany	Überlingen	Schuler et al. 2016	2008	47.77303084	9.155772752	P.a.	infected	8	8	1
Germany	Immenstaad	Schuler et al. 2016	2008	47.67290173	9.351080573	P.a.	infected	8	8	1
Germany	Bavendorf	Schuler et al. 2016	2008	47.77348187	9.547631786	P.a.	infected	8	8	1
Germany	Heuchelheim	Schuler et al. 2016	2014	50.58193519	8.630947583	P.a.	transitional	10	4	0.4
Austria	Alt Prerau	Bakovic et al. 2018	2015	48.7990242	16.4925168	P.a.	infected	48	48	1
Czechia	Jevišovka	Bakovic et al. 2018	2015	48.8309288	16.46748	P.a.	infected	18	18	1
Czechia	Drnholec1	Bakovic et al. 2018	2015	48.8528313	16.4777175	P.a.	infected	26	26	1
Czechia	Drnholec2	Bakovic et al. 2018	2015	48.8587913	16.4882463	P.a.	infected	7	7	1
Czechia	Pasohlávky1	Bakovic et al. 2018	2015	48.8984629	16.5298114	P.a.	transitional	13	11	0.846153846
Czechia	Pasohlávky2	Bakovic et al. 2018	2015	48.9023725	16.5384958	P.a.	transitional	14	13	0.928571429
Czechia	Ivan1	Bakovic et al. 2018	2015	48.9295057	16.5739654	P.a.	transitional	12	11	0.916666667
Czechia	Ivan2	Bakovic et al. 2018	2015	48.9384114	16.5837328	P.a.	transitional	48	34	0.708333333
Czechia	Velké Němčice1	Bakovic et al. 2018	2015	48.9892168	16.6682234	P.a.	transitional	42	19	0.452380952
Czechia	Velké Němčice2	Bakovic et al. 2018	2015	48.9904288	16.6708675	P.a.	transitional	13	5	0.384615385
Czechia	Nosislav-Židlochovice1	Bakovic et al. 2018	2015	49.0196286	16.6424504	P.a.	transitional	12	2	0.166666667
Czechia	Nosislav-Židlochovice2	Bakovic et al. 2018	2015	49.0239995	16.628862	P.a.	transitional	9	2	0.222222222
Czechia	Židlochovice	Bakovic et al. 2018	2015	49.0418206	16.6157328	P.a.	transitional	48	3	0.0625
Czechia	Holasice	Bakovic et al. 2018	2015	49.069513	16.6014359	P.a.	transitional	48	5	0.104166667
Czechia	Želešice	Bakovic et al. 2018	2015	49.11677551	16.58135414	P.a.	uninfected	32	0	0
Czechia	Brno - Starý Lískovec	Bakovic et al. 2018	2015	49.1573964	16.5995685	P.a.	uninfected	14	0	0
Czechia	Brno - Špilberk Castle	Bakovic et al. 2018	2015	49.1966263	16.5956078	P.a.	transitional	48	2	0.041666667
Czechia	Brno - Mendel University	Bakovic et al. 2018	2015	49.2107528	16.6158204	P.a.	transitional	48	2	0.041666667
Hungary	Tata	Bakovic et al. 2018	2016	47.6600856	18.3487236	P.a.	infected	10	10	1
Hungary	Tardosbánya1	Bakovic et al. 2018	2016	47.6630647	18.4465042	P.a.	infected	8	8	1
Hungary	Tardosbánya2	Bakovic et al. 2018	2016	47.6337536	18.4477391	P.a.	infected	6	6	1
Hungary	Tarján	Bakovic et al. 2018	2016	47.6042609	18.4997967	P.a.	infected	18	18	1
Hungary	Epöl	Bakovic et al. 2018	2016	47.64699554	18.63970566	P.a.	transitional	34	31	0.911764706
Hungary	Úny	Bakovic et al. 2018	2016	47.6349148	18.7287292	P.a.	transitional	41	8	0.195121951
Hungary	Tinnye	Bakovic et al. 2018	2016	47.6278505	18.7798645	P.a.	transitional	46	5	0.108695652
Hungary	Pilisszentiván	Bakovic et al. 2018	2016	47.6152237	18.8760281	P.a.	transitional	44	1	0.022727273
Hungary	Sadove	Bakovic et al. 2018	2016	47.6133559	19.0135395	P.a.	transitional	46	1	0.02173913
Hungary	Dunakeszi	Bakovic et al. 2018	2016	47.6111689	19.1040737	P.a.	transitional	46	9	0.195652174
Poland	Turew	Arthofer et al. 2008	2007	52.05854	16.82779	P.a.	transitional	10	5	0.5
Czechia	Znojmo	Arthofer et al. 2008	2007	48.8554341	16.0489457	P.a.	uninfected	40	0	0
Austria	Eastern Lowlands	Arthofer et al. 2008	2008	47.33333	13.33333	P.a.	transitional	68	64	0.941176471
Switzerland	Basel	Arthofer et al. 2008	2007	47.5581077	7.5878261	P.a.	infected	4	4	1
Italy	Verona	Arthofer et al. 2008	2007	45.4384958	10.9924122	P.a.	transitional	15	14	0.933333333
Italy	Sicily East	Arthofer et al. 2008	2007	37.5082612	15.0861573	P.a.	transitional	36	5	0.138888889
Italy	Sicily West	Arthofer et al. 2008	2007	37.7858908	12.923731	P.a.	transitional	32	23	0.71875
Portugal	Proence-a-Nova	Arthofer et al. 2008	2007	39.6945	-8.13057	P.a.	uninfected	9	0	0
France	Lyon - Saint Germin Au Mont d'Or	This study	2021	45.88288965	4.793641655	P.a.	infected	12	12	1
France	Byant - Aubazines	This study	2021	45.18029751	1.689726175	P.a.	transitional	10	2	0.2
France	Tours - Saint Remy	This study	2021	46.35412575	-0.538824983	P.a.	infected	12	12	1
France	Arras - Flers en Escrebieux	This study	2021	50.39642838	3.04546223	P.a.	infected	12	12	1
Turkey	Kemehisar/Merkez/Niğde	This study	2019	37.8104224	34.4930186	P.a.	uninfected	9	0	0
Turkey	Salkımlı/Artvin	This study	2019	41.1959834	41.8726167	P.a.	uninfected	10	0	0
Russia	Tomsk	This study	2019	56.50015455	84.98613284	P.a.	transitional	12	2	0.166666667
Sweden	Österslöv	This study	2019	56.116257	14.264507	P.a.	transitional	12	11	0.916666667
Latvia	Krimūnu pagasts	This study	2013	56.57914589	23.37308088	P.a.	transitional	11	5	0.454545455
Italy	Monza	This study	2021	45.583332	9.266667	P.a.	infected	12	12	1
Greece	Kamarina	This study	2019	39.1333328	20.666664	P.a.	uninfected	2	0	0
Finland	Helsinki	This study	2021	60.17458412	24.94786023	P.a.	transitional	5	3	0.6
