# Supplementary material for: Spatially Varying Wolbachia Frequencies Reveal the Invasion Origin of an Agricultural Pest Recently Introduced From Europe to North America
Source: Evol Appl. 2024 Sep 20;17(9):e70016. doi: 10.1111/eva.70016 (PMC11413411; doi:10.1111/eva.70016)
Supplement: Supplementary file 3 — Appendix S3. [file EVA-17-e70016-s003.csv]

coords.x1	coords.x2	var1.pred	var1.var
-8.08057	35.4175867	0.62962073	0.115216731
-7.98057	35.4175867	0.63048323	0.11517567
-7.88057	35.4175867	0.631355905	0.115132854
-7.78057	35.4175867	0.63223909	0.115088141
-7.68057	35.4175867	0.633133099	0.115041383
-7.58057	35.4175867	0.634038214	0.114992428
-7.48057	35.4175867	0.634954666	0.114941124
-7.38057	35.4175867	0.635882623	0.114887317
-7.28057	35.4175867	0.636822171	0.114830855
-7.18057	35.4175867	0.637773295	0.114771593
-7.08057	35.4175867	0.638735861	0.114709391
-6.98057	35.4175867	0.639709213	0.114644119
-6.88057	35.4175867	0.640694438	0.114575664
-6.78057	35.4175867	0.641688626	0.114503928
-6.68057	35.4175867	0.642692472	0.114428836
-6.58057	35.4175867	0.643704536	0.114350339
-6.48057	35.4175867	0.644723503	0.114268419
-6.38057	35.4175867	0.645747782	0.114183093
-6.28057	35.4175867	0.646775488	0.11409442
-6.18057	35.4175867	0.647805178	0.114002506
-6.08057	35.4175867	0.648832024	0.113907504
-5.98057	35.4175867	0.649855428	0.113809626
-5.88057	35.4175867	0.650871376	0.113709145
-5.78057	35.4175867	0.651876252	0.113606396
-5.68057	35.4175867	0.652866071	0.113501784
-5.58057	35.4175867	0.653836484	0.113395783
-5.48057	35.4175867	0.654782791	0.113288941
-5.38057	35.4175867	0.655699961	0.113181876
-5.28057	35.4175867	0.65658266	0.113075274
-5.18057	35.4175867	0.65742529	0.112969891
-5.08057	35.4175867	0.658222041	0.112866539
-4.98057	35.4175867	0.658965419	0.112766084
-4.88057	35.4175867	0.659652422	0.112669433
-4.78057	35.4175867	0.660276988	0.112577521
-4.68057	35.4175867	0.660830084	0.112491296
-4.58057	35.4175867	0.661307427	0.1124117
-4.48057	35.4175867	0.661703479	0.112339654
-4.38057	35.4175867	0.662014603	0.112276036
-4.28057	35.4175867	0.662231533	0.11222166
-4.18057	35.4175867	0.662354728	0.112177258
-4.08057	35.4175867	0.662379206	0.112143459
-3.98057	35.4175867	0.66230225	0.112120774
-3.88057	35.4175867	0.662121948	0.112109582
-3.78057	35.4175867	0.661837241	0.112110117
-3.68057	35.4175867	0.661447958	0.112122467
-3.58057	35.4175867	0.660954819	0.112146563
-3.48057	35.4175867	0.660359431	0.112182188
-3.38057	35.4175867	0.659664257	0.112228984
-3.28057	35.4175867	0.658875618	0.112286454
-3.18057	35.4175867	0.657988372	0.112353985
-3.08057	35.4175867	0.657016354	0.112430859
-2.98057	35.4175867	0.655961765	0.112516273
-2.88057	35.4175867	0.654830344	0.112609359
-2.78057	35.4175867	0.653628207	0.112709204
-2.68057	35.4175867	0.652361753	0.112814868
-2.58057	35.4175867	0.651037565	0.112925403
-2.48057	35.4175867	0.649662317	0.113039871
-2.38057	35.4175867	0.648242684	0.113157359
-2.28057	35.4175867	0.646779169	0.113276991
-2.18057	35.4175867	0.645296543	0.11339794
-2.08057	35.4175867	0.643782757	0.113519432
-1.98057	35.4175867	0.642249925	0.113640758
-1.88057	35.4175867	0.640709873	0.113761273
-1.78057	35.4175867	0.639149692	0.113880401
-1.68057	35.4175867	0.637592755	0.113997634
-1.58057	35.4175867	0.636037664	0.11411253
-1.48057	35.4175867	0.634488766	0.114224712
-1.38057	35.4175867	0.632950042	0.114333866
-1.28057	35.4175867	0.631425115	0.114439734
-1.18057	35.4175867	0.629917257	0.114542114
-1.08057	35.4175867	0.6284294	0.114640852
-0.98057	35.4175867	0.626964149	0.114735837
-0.88057	35.4175867	0.625523797	0.114827
-0.78057	35.4175867	0.624122554	0.114914307
-0.68057	35.4175867	0.622725522	0.114997755
-0.58057	35.4175867	0.62137079	0.115077366
-0.48057	35.4175867	0.620047381	0.115153188
-0.38057	35.4175867	0.618756301	0.115225286
-0.28057	35.4175867	0.617498357	0.115293741
-0.18057	35.4175867	0.616274168	0.115358649
-0.08057	35.4175867	0.615084183	0.115420113
0.01943	35.4175867	0.613928702	0.115478247
0.11943	35.4175867	0.612807884	0.115533169
0.21943	35.4175867	0.611721764	0.115585002
0.31943	35.4175867	0.610670266	0.11563387
0.41943	35.4175867	0.609653216	0.1156799
0.51943	35.4175867	0.608670353	0.115723216
0.61943	35.4175867	0.607721337	0.115763944
0.71943	35.4175867	0.606805762	0.115802206
0.81943	35.4175867	0.605923164	0.115838121
0.91943	35.4175867	0.605073027	0.115871805
1.01943	35.4175867	0.604254792	0.115903373
1.11943	35.4175867	0.603467863	0.115932931
1.21943	35.4175867	0.602711614	0.115960586
1.31943	35.4175867	0.601985392	0.115986437
1.41943	35.4175867	0.601288523	0.116010579
1.51943	35.4175867	0.600620319	0.116033104
1.61943	35.4175867	0.599980075	0.116054099
1.71943	35.4175867	0.599367081	0.116073644
1.81943	35.4175867	0.598780616	0.116091819
1.91943	35.4175867	0.598219959	0.116108696
2.01943	35.4175867	0.597684382	0.116124343
2.11943	35.4175867	0.597173162	0.116138827
2.21943	35.4175867	0.596685574	0.116152207
2.31943	35.4175867	0.596220898	0.11616454
2.41943	35.4175867	0.595729588	0.11617588
2.51943	35.4175867	0.595357417	0.116186277
2.61943	35.4175867	0.594957192	0.116195775
2.71943	35.4175867	0.594577042	0.116204419
2.81943	35.4175867	0.594216271	0.116212248
2.91943	35.4175867	0.59392302	0.116219299
3.01943	35.4175867	0.593550122	0.116225606
3.11943	35.4175867	0.593243386	0.116231199
3.21943	35.4175867	0.592953317	0.116236109
3.31943	35.4175867	0.59267925	0.11624036
3.41943	35.4175867	0.592420531	0.116243976
3.51943	35.4175867	0.592176507	0.11624698
3.61943	35.4175867	0.591946533	0.11624939
3.71943	35.4175867	0.591729968	0.116251225
3.81943	35.4175867	0.591526173	0.116252498
3.91943	35.4175867	0.591334517	0.116253225
4.01943	35.4175867	0.591154368	0.116253416
4.11943	35.4175867	0.591082754	0.116253082
4.21943	35.4175867	0.590826081	0.11625223
4.31943	35.4175867	0.590676694	0.116250867
4.41943	35.4175867	0.590438656	0.116248999
4.51943	35.4175867	0.590404312	0.116246629
4.61943	35.4175867	0.590280069	0.116243758
4.71943	35.4175867	0.59016296	0.116240387
4.81943	35.4175867	0.590052359	0.116236515
4.91943	35.4175867	0.589947639	0.116232138
5.01943	35.4175867	0.58984817	0.116227254
5.11943	35.4175867	0.58975332	0.116221855
5.21943	35.4175867	0.589662456	0.116215935
5.31943	35.4175867	0.589574941	0.116209485
5.41943	35.4175867	0.589685447	0.116202493
5.51943	35.4175867	0.589407395	0.116194949
5.61943	35.4175867	0.589326076	0.116186836
5.71943	35.4175867	0.589440843	0.116178141
5.81943	35.4175867	0.588969796	0.116168844
5.91943	35.4175867	0.589084159	0.116158926
6.01943	35.4175867	0.589002027	0.116148366
6.11943	35.4175867	0.58891806	0.116137137
6.21943	35.4175867	0.588831605	0.116125215
6.31943	35.4175867	0.588742011	0.11611257
6.41943	35.4175867	0.588648627	0.11609917
6.51943	35.4175867	0.588550808	0.116084981
6.61943	35.4175867	0.588447915	0.116069965
6.71943	35.4175867	0.588339317	0.116054081
6.81943	35.4175867	0.588224389	0.116037285
6.91943	35.4175867	0.588102522	0.11601953
7.01943	35.4175867	0.587973118	0.116000763
7.11943	35.4175867	0.587835599	0.11598093
7.21943	35.4175867	0.587689405	0.11595997
7.31943	35.4175867	0.587534	0.11593782
7.41943	35.4175867	0.587368878	0.11591441
7.51943	35.4175867	0.587193563	0.115889666
7.61943	35.4175867	0.587007613	0.11586351
7.71943	35.4175867	0.586810631	0.115835858
7.81943	35.4175867	0.586602265	0.115806618
7.91943	35.4175867	0.586382214	0.115775697
8.01943	35.4175867	0.586540863	0.115742991
8.11943	35.4175867	0.585906161	0.115708395
8.21943	35.4175867	0.585649879	0.115671793
8.31943	35.4175867	0.585771995	0.115633067
8.41943	35.4175867	0.585491325	0.115592091
8.51943	35.4175867	0.584808035	0.115548733
8.61943	35.4175867	0.584503648	0.115502855
8.71943	35.4175867	0.58418793	0.115454315
8.81943	35.4175867	0.583861402	0.115402965
8.91943	35.4175867	0.583524728	0.115348651
9.01943	35.4175867	0.583178724	0.115291217
9.11943	35.4175867	0.582824375	0.115230503
9.21943	35.4175867	0.582462848	0.115166347
9.31943	35.4175867	0.582095506	0.115098586
9.41943	35.4175867	0.581723924	0.115027057
9.51943	35.4175867	0.581349905	0.1149516
9.61943	35.4175867	0.580975495	0.114872058
9.71943	35.4175867	0.581384255	0.114788281
9.81943	35.4175867	0.58023502	0.114700125
9.91943	35.4175867	0.579874424	0.114607459
10.01943	35.4175867	0.579524411	0.114510165
10.11943	35.4175867	0.579188502	0.114408143
10.21943	35.4175867	0.578089313	0.114301311
10.31943	35.4175867	0.578574814	0.114189612
10.41943	35.4175867	0.578305842	0.114073016
10.51943	35.4175867	0.578849858	0.113951525
10.61943	35.4175867	0.577868453	0.113825172
10.71943	35.4175867	0.576929844	0.113694032
10.81943	35.4175867	0.576821372	0.113558218
10.91943	35.4175867	0.577549484	0.113417889
11.01943	35.4175867	0.577558468	0.113273249
11.11943	35.4175867	0.578417914	0.113124549
11.21943	35.4175867	0.577791432	0.112972089
11.31943	35.4175867	0.578030342	0.112816215
11.41943	35.4175867	0.578361113	0.112657318
11.51943	35.4175867	0.57879153	0.112495832
11.61943	35.4175867	0.579329353	0.112332226
11.71943	35.4175867	0.580763456	0.112166999
11.81943	35.4175867	0.580757452	0.112000674
11.91943	35.4175867	0.58166206	0.111833783
12.01943	35.4175867	0.582702451	0.111666861
12.11943	35.4175867	0.583884338	0.111500434
12.21943	35.4175867	0.584431308	0.111335005
12.31943	35.4175867	0.586690899	0.111171046
12.41943	35.4175867	0.588321927	0.111008985
12.51943	35.4175867	0.590106819	0.1108492
12.61943	35.4175867	0.592045204	0.110692012
12.71943	35.4175867	0.59413502	0.110537683
12.81943	35.4175867	0.597153643	0.110386419
12.91943	35.4175867	0.59875154	0.110238376
13.01943	35.4175867	0.601264704	0.110093667
13.11943	35.4175867	0.603902121	0.109952383
13.21943	35.4175867	0.607433277	0.109814604
13.31943	35.4175867	0.610281954	0.109680429
13.41943	35.4175867	0.61243257	0.109549992
13.51943	35.4175867	0.615430302	0.109423491
13.61943	35.4175867	0.618475013	0.109301208
13.71943	35.4175867	0.62154646	0.109183529
13.81943	35.4175867	0.624623293	0.109070963
13.91943	35.4175867	0.627683341	0.108964146
14.01943	35.4175867	0.630703926	0.108863847
14.11943	35.4175867	0.633662213	0.108770961
14.21943	35.4175867	0.636535572	0.108686494
14.31943	35.4175867	0.639301959	0.108611538
14.41943	35.4175867	0.641940307	0.10854724
14.51943	35.4175867	0.644040286	0.108494761
14.61943	35.4175867	0.646755801	0.108455233
14.71943	35.4175867	0.648899092	0.108429714
14.81943	35.4175867	0.650847297	0.108419136
14.91943	35.4175867	0.652198971	0.108424261
15.01943	35.4175867	0.654118042	0.108445643
15.11943	35.4175867	0.655037088	0.108483597
15.21943	35.4175867	0.656516781	0.108538172
15.31943	35.4175867	0.656995887	0.108609144
15.41943	35.4175867	0.658431823	0.108696012
15.51943	35.4175867	0.658097387	0.108798014
15.61943	35.4175867	0.658736803	0.108914145
15.71943	35.4175867	0.658799842	0.109043185
15.81943	35.4175867	0.658691523	0.10918374
15.91943	35.4175867	0.658428034	0.109334277
16.01943	35.4175867	0.658027017	0.10949317
16.11943	35.4175867	0.657507218	0.109658738
16.21943	35.4175867	0.656888147	0.109829285
16.31943	35.4175867	0.656189751	0.110003137
16.41943	35.4175867	0.655432115	0.110178668
16.51943	35.4175867	0.654635184	0.11035433
16.61943	35.4175867	0.653818526	0.110528667
16.71943	35.4175867	0.653001119	0.110700332
16.81943	35.4175867	0.652201185	0.110868094
16.91943	35.4175867	0.651436045	0.111030839
17.01943	35.4175867	0.65072201	0.111187575
17.11943	35.4175867	0.650074311	0.11133742
17.21943	35.4175867	0.649507039	0.111479601
17.31943	35.4175867	0.649033123	0.111613443
17.41943	35.4175867	0.648664322	0.111738358
17.51943	35.4175867	0.648411238	0.111853836
17.61943	35.4175867	0.648283343	0.11195943
17.71943	35.4175867	0.648289019	0.112054744
17.81943	35.4175867	0.648435607	0.112139426
17.91943	35.4175867	0.648729467	0.112213151
18.01943	35.4175867	0.649176042	0.112275611
18.11943	35.4175867	0.649779926	0.11232651
18.21943	35.4175867	0.650544941	0.112365547
18.31943	35.4175867	0.651474202	0.11239241
18.41943	35.4175867	0.652570201	0.112406768
18.51943	35.4175867	0.653834874	0.112408264
18.61943	35.4175867	0.655269675	0.112396504
18.71943	35.4175867	0.656875649	0.112371053
18.81943	35.4175867	0.658653498	0.112331425
18.91943	35.4175867	0.660603645	0.112277081
19.01943	35.4175867	0.66253098	0.11220742
19.11943	35.4175867	0.665021483	0.112121773
19.21943	35.4175867	0.667489149	0.112019398
19.31943	35.4175867	0.670129155	0.111899474
19.41943	35.4175867	0.672941345	0.111761097
19.51943	35.4175867	0.676120884	0.111603272
19.61943	35.4175867	0.679081726	0.111424912
19.71943	35.4175867	0.68221445	0.111224833
19.81943	35.4175867	0.685909711	0.111001746
19.91943	35.4175867	0.689581683	0.110754261
20.01943	35.4175867	0.693425873	0.110480879
20.11943	35.4175867	0.69744255	0.110179994
20.21943	35.4175867	0.701632038	0.109849892
20.31943	35.4175867	0.705799378	0.10948875
20.41943	35.4175867	0.710530855	0.109094642
20.51943	35.4175867	0.715240829	0.108665537
20.61943	35.4175867	0.720124802	0.108199309
20.71943	35.4175867	0.725182801	0.107693738
20.81943	35.4175867	0.730414615	0.107146517
20.91943	35.4175867	0.735819724	0.106555253
21.01943	35.4175867	0.741397221	0.105917474
21.11943	35.4175867	0.747243394	0.105230619
21.21943	35.4175867	0.753063378	0.104492035
21.31943	35.4175867	0.759147662	0.10369895
21.41943	35.4175867	0.765395501	0.102848439
21.51943	35.4175867	0.771803195	0.101937368
21.61943	35.4175867	0.778366494	0.100962303
21.71943	35.4175867	0.785080706	0.099919395
21.81943	35.4175867	0.791940888	0.098804217
21.91943	35.4175867	0.798942126	0.097611555
22.01943	35.4175867	0.806079907	0.09633515
22.11943	35.4175867	0.813399419	0.094967392
22.21943	35.4175867	0.820751966	0.09349896
22.31943	35.4175867	0.828283871	0.091918446
22.41943	35.4175867	0.835900018	0.090211949
22.51943	35.4175867	0.84375275	0.088362694
22.61943	35.4175867	0.851705301	0.086350682
22.71943	35.4175867	0.85982045	0.084152418
22.81943	35.4175867	0.868116529	0.081740736
22.91943	35.4175867	0.876616073	0.079084773
23.01943	35.4175867	0.885345165	0.076150156
23.11943	35.4175867	0.89433196	0.072899593
23.21943	35.4175867	0.903603344	0.069294438
23.31943	35.4175867	0.913175919	0.065299356
23.41943	35.4175867	0.923022925	0.060900414
23.51943	35.4175867	0.932874887	0.056216314
23.61943	35.4175867	0.940095676	0.052661555
23.71943	35.4175867	0.940245509	0.052254478
23.81943	35.4175867	0.936813632	0.052620907
23.91943	35.4175867	0.924591517	0.05709749
24.01943	35.4175867	0.910843628	0.062164699
24.11943	35.4175867	0.897402963	0.066876247
24.21943	35.4175867	0.884418113	0.071190389
24.31943	35.4175867	0.871914538	0.075126941
24.41943	35.4175867	0.859892947	0.078714851
24.51943	35.4175867	0.848345952	0.081983644
24.61943	35.4175867	0.837262847	0.084961325
24.71943	35.4175867	0.826631354	0.087673837
24.81943	35.4175867	0.816438392	0.090144973
24.91943	35.4175867	0.806670484	0.092396457
25.01943	35.4175867	0.797313981	0.094448084
25.11943	35.4175867	0.788352163	0.096317866
25.21943	35.4175867	0.779780601	0.098022183
25.31943	35.4175867	0.771576712	0.099575932
25.41943	35.4175867	0.763730334	0.100992653
25.51943	35.4175867	0.756228516	0.102284654
25.61943	35.4175867	0.749058594	0.103463125
25.71943	35.4175867	0.742208228	0.104538238
25.81943	35.4175867	0.735665413	0.105519237
25.91943	35.4175867	0.729421551	0.10641453
26.01943	35.4175867	0.723456199	0.107231755
26.11943	35.4175867	0.717767597	0.10797786
26.21943	35.4175867	0.712342149	0.10865916
26.31943	35.4175867	0.707169688	0.109281395
26.41943	35.4175867	0.702240421	0.109849785
26.51943	35.4175867	0.697544924	0.110369075
26.61943	35.4175867	0.693074142	0.110843576
26.71943	35.4175867	0.68881938	0.11127721
26.81943	35.4175867	0.684772297	0.111673542
26.91943	35.4175867	0.680924901	0.11203581
27.01943	35.4175867	0.677269536	0.112366959
27.11943	35.4175867	0.67379888	0.112669666
27.21943	35.4175867	0.67050288	0.112946362
27.31943	35.4175867	0.667384002	0.113199256
27.41943	35.4175867	0.664429756	0.113430356
27.51943	35.4175867	0.661627949	0.113641484
27.61943	35.4175867	0.658981929	0.113834297
27.71943	35.4175867	0.656483114	0.114010295
27.81943	35.4175867	0.654126236	0.114170843
27.91943	35.4175867	0.651906288	0.114317176
28.01943	35.4175867	0.649818507	0.114450416
28.11943	35.4175867	0.647858368	0.114571578
28.21943	35.4175867	0.646021577	0.11468158
28.31943	35.4175867	0.644304057	0.114781253
28.41943	35.4175867	0.642701942	0.114871347
28.51943	35.4175867	0.64121157	0.114952538
28.61943	35.4175867	0.63982947	0.115025436
28.71943	35.4175867	0.638552356	0.115090588
28.81943	35.4175867	0.637377118	0.115148485
28.91943	35.4175867	0.63630081	0.115199566
29.01943	35.4175867	0.635320649	0.115244221
29.11943	35.4175867	0.634433996	0.115282797
29.21943	35.4175867	0.633638357	0.115315601
29.31943	35.4175867	0.632931367	0.115342902
29.41943	35.4175867	0.632310782	0.115364935
29.51943	35.4175867	0.631774476	0.115381902
29.61943	35.4175867	0.63132042	0.115393979
29.71943	35.4175867	0.630946685	0.115401312
29.81943	35.4175867	0.63065142	0.115404023
29.91943	35.4175867	0.630432852	0.115402212
30.01943	35.4175867	0.630287741	0.115395957
30.11943	35.4175867	0.63022053	0.115385319
30.21943	35.4175867	0.63022044	0.115370341
30.31943	35.4175867	0.630291978	0.11535105
30.41943	35.4175867	0.630433564	0.11532746
30.51943	35.4175867	0.630640562	0.115299575
30.61943	35.4175867	0.630911379	0.115267389
30.71943	35.4175867	0.631248965	0.115230887
30.81943	35.4175867	0.63164555	0.11519005
30.91943	35.4175867	0.632103979	0.115144858
31.01943	35.4175867	0.63262092	0.115095288
31.11943	35.4175867	0.633194468	0.115041321
31.21943	35.4175867	0.633822605	0.114982943
31.31943	35.4175867	0.634503179	0.114920149
31.41943	35.4175867	0.635233886	0.114852946
31.51943	35.4175867	0.636012249	0.114781357
31.61943	35.4175867	0.636835599	0.114705425
31.71943	35.4175867	0.637701817	0.114625215
31.81943	35.4175867	0.638606264	0.114540823
31.91943	35.4175867	0.639545577	0.114452377
32.01943	35.4175867	0.640517649	0.114360042
32.11943	35.4175867	0.641517804	0.114264024
32.21943	35.4175867	0.64254183	0.114164579
32.31943	35.4175867	0.643585207	0.11406201
32.41943	35.4175867	0.644643103	0.113956678
32.51943	35.4175867	0.645710366	0.113849001
32.61943	35.4175867	0.646781535	0.11373946
32.71943	35.4175867	0.647850839	0.113628597
32.81943	35.4175867	0.648912222	0.113517018
32.91943	35.4175867	0.649959364	0.113405394
33.01943	35.4175867	0.650985709	0.113294454
33.11943	35.4175867	0.651984515	0.113184984
33.21943	35.4175867	0.652948899	0.11307782
33.31943	35.4175867	0.653871897	0.112973837
33.41943	35.4175867	0.654746539	0.112873945
33.51943	35.4175867	0.655565925	0.112779068
33.61943	35.4175867	0.656323308	0.112690133
33.71943	35.4175867	0.657012572	0.112608055
33.81943	35.4175867	0.657626799	0.112533717
33.91943	35.4175867	0.658160274	0.112467951
34.01943	35.4175867	0.658608579	0.112411521
34.11943	35.4175867	0.658966778	0.112365103
34.21943	35.4175867	0.659231023	0.112329271
34.31943	35.4175867	0.659398629	0.112304478
34.41943	35.4175867	0.659466218	0.112291047
34.51943	35.4175867	0.659433582	0.112289163
34.61943	35.4175867	0.659299886	0.112298864
34.71943	35.4175867	0.659065582	0.112320046
34.81943	35.4175867	0.658732009	0.112352459
34.91943	35.4175867	0.658301364	0.112395721
35.01943	35.4175867	0.657776645	0.112449323
35.11943	35.4175867	0.657161586	0.112512647
35.21943	35.4175867	0.656460583	0.112584979
35.31943	35.4175867	0.655678597	0.112665528
35.41943	35.4175867	0.654821065	0.112753445
35.51943	35.4175867	0.653893801	0.112847841
35.61943	35.4175867	0.652902896	0.112947805
35.71943	35.4175867	0.651854625	0.113052423
35.81943	35.4175867	0.650755357	0.113160792
35.91943	35.4175867	0.649611468	0.113272035
36.01943	35.4175867	0.648429266	0.113385313
36.11943	35.4175867	0.647214738	0.113499832
36.21943	35.4175867	0.645974441	0.113614854
36.31943	35.4175867	0.644713549	0.113729701
36.41943	35.4175867	0.643437722	0.113843757
36.51943	35.4175867	0.642152124	0.113956474
36.61943	35.4175867	0.640861588	0.114067365
36.71943	35.4175867	0.639570606	0.114176009
36.81943	35.4175867	0.638283322	0.114282048
36.91943	35.4175867	0.637003524	0.114385182
37.01943	35.4175867	0.635734655	0.114485166
37.11943	35.4175867	0.634479812	0.114581806
37.21943	35.4175867	0.633241763	0.114674956
37.31943	35.4175867	0.63202305	0.114764511
37.41943	35.4175867	0.63082553	0.114850407
37.51943	35.4175867	0.629651342	0.114932612
37.61943	35.4175867	0.628501972	0.115011124
37.71943	35.4175867	0.62737865	0.115085966
37.81943	35.4175867	0.626282753	0.115157185
37.91943	35.4175867	0.625214862	0.115224846
38.01943	35.4175867	0.624175739	0.11528903
38.11943	35.4175867	0.623165961	0.115349829
38.21943	35.4175867	0.622185551	0.115407348
38.31943	35.4175867	0.621234951	0.115461699
38.41943	35.4175867	0.620314082	0.115512998
38.51943	35.4175867	0.619422833	0.115561368
38.61943	35.4175867	0.618560979	0.115606933
38.71943	35.4175867	0.617728197	0.11564982
38.81943	35.4175867	0.616924073	0.115690153
38.91943	35.4175867	0.616148113	0.11572806
39.01943	35.4175867	0.615399754	0.115763663
39.11943	35.4175867	0.614678376	0.115797085
39.21943	35.4175867	0.613983304	0.115828444
39.31943	35.4175867	0.613313822	0.115857857
39.41943	35.4175867	0.612669175	0.115885436
39.51943	35.4175867	0.61204858	0.115911289
39.61943	35.4175867	0.61145123	0.115935522
39.71943	35.4175867	0.610876298	0.115958235
39.81943	35.4175867	0.610322948	0.115979525
39.91943	35.4175867	0.609790282	0.115999485
40.01943	35.4175867	0.609277593	0.116018202
40.11943	35.4175867	0.608783887	0.116035761
40.21943	35.4175867	0.608308362	0.116052243
40.31943	35.4175867	0.607850177	0.116067722
40.41943	35.4175867	0.607408499	0.116082273
40.51943	35.4175867	0.606982508	0.116095963
40.61943	35.4175867	0.606571399	0.116108856
40.71943	35.4175867	0.606174381	0.116121015
40.81943	35.4175867	0.605790686	0.116132496
40.91943	35.4175867	0.605419562	0.116143354
41.01943	35.4175867	0.605060283	0.116153639
41.11943	35.4175867	0.60471212	0.116163401
41.21943	35.4175867	0.604374464	0.116172682
41.31943	35.4175867	0.604046566	0.116181526
41.41943	35.4175867	0.603727892	0.116189971
41.51943	35.4175867	0.603417771	0.116198053
41.61943	35.4175867	0.603115628	0.116205807
41.71943	35.4175867	0.60282099	0.116213263
41.81943	35.4175867	0.602533268	0.116220451
41.91943	35.4175867	0.602251997	0.116227396
42.01943	35.4175867	0.601976717	0.116234124
42.11943	35.4175867	0.601706995	0.116240657
42.21943	35.4175867	0.601442429	0.116247015
42.31943	35.4175867	0.601182641	0.116253216
42.41943	35.4175867	0.600927283	0.116259278
42.51943	35.4175867	0.600676034	0.116265215
42.61943	35.4175867	0.600428596	0.11627104
42.71943	35.4175867	0.600184701	0.116276767
42.81943	35.4175867	0.599944103	0.116282404
42.91943	35.4175867	0.599706591	0.116287962
43.01943	35.4175867	0.599471933	0.116293448
43.11943	35.4175867	0.599239988	0.116298869
43.21943	35.4175867	0.599010576	0.116304231
43.31943	35.4175867	0.598783599	0.116309539
43.41943	35.4175867	0.598558905	0.116314796
43.51943	35.4175867	0.598336407	0.116320006
43.61943	35.4175867	0.598116025	0.11632517
43.71943	35.4175867	0.597897692	0.116330291
43.81943	35.4175867	0.59768136	0.116335369
43.91943	35.4175867	0.597466989	0.116340405
44.01943	35.4175867	0.597254556	0.116345399
44.11943	35.4175867	0.597044047	0.116350351
44.21943	35.4175867	0.596835458	0.116355259
44.31943	35.4175867	0.596628796	0.116360122
44.41943	35.4175867	0.596424076	0.11636494
44.51943	35.4175867	0.596221318	0.11636971
44.61943	35.4175867	0.59602055	0.116374432
44.71943	35.4175867	0.595821806	0.116379102
44.81943	35.4175867	0.595625123	0.11638372
44.91943	35.4175867	0.595430536	0.116388283
45.01943	35.4175867	0.595238109	0.11639279
45.11943	35.4175867	0.595047868	0.116397237
45.21943	35.4175867	0.594859869	0.116401624
45.31943	35.4175867	0.59467416	0.116405949
45.41943	35.4175867	0.594490791	0.116410209
45.51943	35.4175867	0.594309809	0.116414403
45.61943	35.4175867	0.594131264	0.11641853
45.71943	35.4175867	0.593955202	0.116422587
45.81943	35.4175867	0.593781669	0.116426574
45.91943	35.4175867	0.593610708	0.116430489
46.01943	35.4175867	0.59344236	0.116434331
46.11943	35.4175867	0.593276665	0.1164381
46.21943	35.4175867	0.593113657	0.116441794
46.31943	35.4175867	0.592953371	0.116445412
46.41943	35.4175867	0.592795836	0.116448955
46.51943	35.4175867	0.592641078	0.116452421
46.61943	35.4175867	0.592489122	0.11645581
46.71943	35.4175867	0.592339987	0.116459123
46.81943	35.4175867	0.592193689	0.116462359
46.91943	35.4175867	0.592050242	0.116465518
47.01943	35.4175867	0.591909656	0.116468601
47.11943	35.4175867	0.591771936	0.116471608
47.21943	35.4175867	0.591637085	0.11647454
47.31943	35.4175867	0.591505103	0.116477396
47.41943	35.4175867	0.591375988	0.116480177
47.51943	35.4175867	0.591249728	0.116482885
47.61943	35.4175867	0.591126319	0.11648552
47.71943	35.4175867	0.591005744	0.116488083
47.81943	35.4175867	0.59088799	0.116490575
47.91943	35.4175867	0.590773037	0.116492997
48.01943	35.4175867	0.590660864	0.11649535
48.11943	35.4175867	0.590551448	0.116497635
48.21943	35.4175867	0.590444763	0.116499853
48.31943	35.4175867	0.590340781	0.116502005
48.41943	35.4175867	0.590239472	0.116504093
48.51943	35.4175867	0.590140804	0.116506119
48.61943	35.4175867	0.590044744	0.116508082
48.71943	35.4175867	0.589951257	0.116509985
48.81943	35.4175867	0.589860304	0.116511828
48.91943	35.4175867	0.589771849	0.116513614
49.01943	35.4175867	0.589685852	0.116515343
49.11943	35.4175867	0.589602273	0.116517017
49.21943	35.4175867	0.58952107	0.116518637
49.31943	35.4175867	0.589442199	0.116520205
49.41943	35.4175867	0.589365621	0.116521721
49.51943	35.4175867	0.58929129	0.116523188
49.61943	35.4175867	0.589219161	0.116524606
49.71943	35.4175867	0.589149191	0.116525976
49.81943	35.4175867	0.589081333	0.116527301
49.91943	35.4175867	0.589015544	0.116528581
50.01943	35.4175867	0.588951778	0.116529818
50.11943	35.4175867	0.58888999	0.116531012
50.21943	35.4175867	0.588830133	0.116532165
50.31943	35.4175867	0.588772163	0.116533279
50.41943	35.4175867	0.588716035	0.116534354
50.51943	35.4175867	0.588661703	0.116535391
50.61943	35.4175867	0.588609124	0.116536393
50.71943	35.4175867	0.588558252	0.116537358
50.81943	35.4175867	0.588509044	0.11653829
50.91943	35.4175867	0.588461458	0.116539189
51.01943	35.4175867	0.588415447	0.116540056
51.11943	35.4175867	0.588370972	0.116540891
51.21943	35.4175867	0.58832799	0.116541697
51.31943	35.4175867	0.58828646	0.116542474
51.41943	35.4175867	0.588246341	0.116543222
51.51943	35.4175867	0.588207593	0.116543943
51.61943	35.4175867	0.588170176	0.116544638
51.71943	35.4175867	0.588134052	0.116545308
51.81943	35.4175867	0.588099182	0.116545953
51.91943	35.4175867	0.58806553	0.116546574
52.01943	35.4175867	0.588033059	0.116547172
52.11943	35.4175867	0.588001733	0.116547749
52.21943	35.4175867	0.587971517	0.116548303
52.31943	35.4175867	0.587942377	0.116548837
52.41943	35.4175867	0.587914278	0.116549351
52.51943	35.4175867	0.587887189	0.116549846
52.61943	35.4175867	0.587861077	0.116550322
52.71943	35.4175867	0.587835911	0.11655078
52.81943	35.4175867	0.58781166	0.116551221
52.91943	35.4175867	0.587788295	0.116551645
53.01943	35.4175867	0.587765787	0.116552053
53.11943	35.4175867	0.587744107	0.116552446
53.21943	35.4175867	0.587723228	0.116552823
53.31943	35.4175867	0.587703123	0.116553186
53.41943	35.4175867	0.587683766	0.116553536
53.51943	35.4175867	0.587665132	0.116553871
53.61943	35.4175867	0.587647196	0.116554194
53.71943	35.4175867	0.587629934	0.116554504
53.81943	35.4175867	0.587613323	0.116554802
53.91943	35.4175867	0.58759734	0.116555089
54.01943	35.4175867	0.587581965	0.116555365
54.11943	35.4175867	0.587567174	0.116555629
54.21943	35.4175867	0.587552948	0.116555884
54.31943	35.4175867	0.587539266	0.116556128
54.41943	35.4175867	0.58752611	0.116556363
54.51943	35.4175867	0.58751346	0.116556589
54.61943	35.4175867	0.587501299	0.116556806
54.71943	35.4175867	0.587489608	0.116557014
54.81943	35.4175867	0.587478371	0.116557214
54.91943	35.4175867	0.587467571	0.116557406
55.01943	35.4175867	0.587457192	0.116557591
55.11943	35.4175867	0.587447219	0.116557768
55.21943	35.4175867	0.587437636	0.116557938
55.31943	35.4175867	0.58742843	0.116558101
55.41943	35.4175867	0.587419587	0.116558258
55.51943	35.4175867	0.587411092	0.116558409
55.61943	35.4175867	0.587402933	0.116558553
55.71943	35.4175867	0.587395098	0.116558692
55.81943	35.4175867	0.587387573	0.116558825
55.91943	35.4175867	0.587380348	0.116558953
56.01943	35.4175867	0.587373411	0.116559075
56.11943	35.4175867	0.587366751	0.116559193
56.21943	35.4175867	0.587360357	0.116559306
56.31943	35.4175867	0.58735422	0.116559414
56.41943	35.4175867	0.58734833	0.116559518
56.51943	35.4175867	0.587342676	0.116559618
56.61943	35.4175867	0.58733725	0.116559714
56.71943	35.4175867	0.587332044	0.116559806
56.81943	35.4175867	0.587327048	0.116559894
56.91943	35.4175867	0.587322254	0.116559978
57.01943	35.4175867	0.587317655	0.116560059
57.11943	35.4175867	0.587313243	0.116560137
57.21943	35.4175867	0.58730901	0.116560211
57.31943	35.4175867	0.587304951	0.116560283
57.41943	35.4175867	0.587301057	0.116560351
57.51943	35.4175867	0.587297322	0.116560417
57.61943	35.4175867	0.58729374	0.11656048
57.71943	35.4175867	0.587290305	0.11656054
57.81943	35.4175867	0.587287011	0.116560598
57.91943	35.4175867	0.587283853	0.116560654
58.01943	35.4175867	0.587280824	0.116560707
58.11943	35.4175867	0.587277921	0.116560758
58.21943	35.4175867	0.587275137	0.116560807
58.31943	35.4175867	0.587272469	0.116560853
58.41943	35.4175867	0.587269911	0.116560898
58.51943	35.4175867	0.587267459	0.116560941
58.61943	35.4175867	0.587265109	0.116560983
58.71943	35.4175867	0.587262857	0.116561022
58.81943	35.4175867	0.587260698	0.11656106
58.91943	35.4175867	0.587258629	0.116561096
59.01943	35.4175867	0.587256646	0.116561131
59.11943	35.4175867	0.587254746	0.116561164
59.21943	35.4175867	0.587252926	0.116561196
59.31943	35.4175867	0.587251181	0.116561227
59.41943	35.4175867	0.58724951	0.116561256
59.51943	35.4175867	0.587247909	0.116561284
59.61943	35.4175867	0.587246375	0.116561311
59.71943	35.4175867	0.587244905	0.116561337
59.81943	35.4175867	0.587243498	0.116561362
59.91943	35.4175867	0.587242149	0.116561385
60.01943	35.4175867	0.587240857	0.116561408
60.11943	35.4175867	0.58723962	0.11656143
60.21943	35.4175867	0.587238435	0.11656145
60.31943	35.4175867	0.5872373	0.11656147
60.41943	35.4175867	0.587236213	0.116561489
60.51943	35.4175867	0.587235172	0.116561507
60.61943	35.4175867	0.587234175	0.116561525
60.71943	35.4175867	0.58723322	0.116561542
60.81943	35.4175867	0.587232306	0.116561558
60.91943	35.4175867	0.587231431	0.116561573
61.01943	35.4175867	0.587230593	0.116561588
61.11943	35.4175867	0.587229791	0.116561602
61.21943	35.4175867	0.587229022	0.116561615
61.31943	35.4175867	0.587228287	0.116561628
61.41943	35.4175867	0.587227583	0.11656164
61.51943	35.4175867	0.587226908	0.116561652
61.61943	35.4175867	0.587226263	0.116561663
61.71943	35.4175867	0.587225645	0.116561674
61.81943	35.4175867	0.587225054	0.116561684
61.91943	35.4175867	0.587224488	0.116561694
62.01943	35.4175867	0.587223946	0.116561704
62.11943	35.4175867	0.587223428	0.116561713
62.21943	35.4175867	0.587222932	0.116561722
62.31943	35.4175867	0.587222457	0.11656173
62.41943	35.4175867	0.587222002	0.116561738
62.51943	35.4175867	0.587221567	0.116561745
62.61943	35.4175867	0.587221151	0.116561753
62.71943	35.4175867	0.587220752	0.11656176
62.81943	35.4175867	0.587220371	0.116561766
62.91943	35.4175867	0.587220006	0.116561773
63.01943	35.4175867	0.587219657	0.116561779
63.11943	35.4175867	0.587219324	0.116561785
63.21943	35.4175867	0.587219004	0.11656179
63.31943	35.4175867	0.587218698	0.116561796
63.41943	35.4175867	0.587218406	0.116561801
63.51943	35.4175867	0.587218126	0.116561806
63.61943	35.4175867	0.587217859	0.11656181
63.71943	35.4175867	0.587217602	0.116561815
63.81943	35.4175867	0.587217358	0.116561819
63.91943	35.4175867	0.587217123	0.116561823
64.01943	35.4175867	0.587216899	0.116561827
64.11943	35.4175867	0.587216685	0.116561831
64.21943	35.4175867	0.58721648	0.116561834
64.31943	35.4175867	0.587216284	0.116561838
64.41943	35.4175867	0.587216096	0.116561841
64.51943	35.4175867	0.587215917	0.116561844
64.61943	35.4175867	0.587215746	0.116561847
64.71943	35.4175867	0.587215582	0.11656185
64.81943	35.4175867	0.587215425	0.116561853
64.91943	35.4175867	0.587215275	0.116561855
65.01943	35.4175867	0.587215132	0.116561858
65.11943	35.4175867	0.587214995	0.11656186
65.21943	35.4175867	0.587214864	0.116561862
65.31943	35.4175867	0.587214738	0.116561865
65.41943	35.4175867	0.587214619	0.116561867
65.51943	35.4175867	0.587214504	0.116561869
65.61943	35.4175867	0.587214395	0.116561871
65.71943	35.4175867	0.58721429	0.116561872
65.81943	35.4175867	0.58721419	0.116561874
65.91943	35.4175867	0.587214095	0.116561876
66.01943	35.4175867	0.587214004	0.116561877
66.11943	35.4175867	0.587213917	0.116561879
66.21943	35.4175867	0.587213833	0.11656188
66.31943	35.4175867	0.587213754	0.116561882
66.41943	35.4175867	0.587213678	0.116561883
66.51943	35.4175867	0.587213605	0.116561884
66.61943	35.4175867	0.587213536	0.116561885
66.71943	35.4175867	0.58721347	0.116561887
66.81943	35.4175867	0.587213406	0.116561888
66.91943	35.4175867	0.587213346	0.116561889
67.01943	35.4175867	0.587213288	0.11656189
67.11943	35.4175867	0.587213233	0.116561891
67.21943	35.4175867	0.587213181	0.116561892
67.31943	35.4175867	0.58721313	0.116561892
67.41943	35.4175867	0.587213083	0.116561893
67.51943	35.4175867	0.587213037	0.116561894
67.61943	35.4175867	0.587212993	0.116561895
67.71943	35.4175867	0.587212952	0.116561895
67.81943	35.4175867	0.587212912	0.116561896
67.91943	35.4175867	0.587212874	0.116561897
68.01943	35.4175867	0.587212838	0.116561897
68.11943	35.4175867	0.587212804	0.116561898
68.21943	35.4175867	0.587212771	0.116561899
68.31943	35.4175867	0.58721274	0.116561899
68.41943	35.4175867	0.58721271	0.1165619
68.51943	35.4175867	0.587212682	0.1165619
68.61943	35.4175867	0.587212655	0.1165619
68.71943	35.4175867	0.587212629	0.116561901
68.81943	35.4175867	0.587212605	0.116561901
68.91943	35.4175867	0.587212582	0.116561902
69.01943	35.4175867	0.58721256	0.116561902
69.11943	35.4175867	0.587212539	0.116561902
69.21943	35.4175867	0.587212519	0.116561903
69.31943	35.4175867	0.5872125	0.116561903
69.41943	35.4175867	0.587212482	0.116561903
69.51943	35.4175867	0.587212465	0.116561904
69.61943	35.4175867	0.587212448	0.116561904
69.71943	35.4175867	0.587212433	0.116561904
69.81943	35.4175867	0.587212419	0.116561904
69.91943	35.4175867	0.587212405	0.116561904
70.01943	35.4175867	0.587212392	0.116561905
70.11943	35.4175867	0.587212379	0.116561905
70.21943	35.4175867	0.587212368	0.116561905
70.31943	35.4175867	0.587212357	0.116561905
70.41943	35.4175867	0.587212346	0.116561905
70.51943	35.4175867	0.587212336	0.116561906
70.61943	35.4175867	0.587212327	0.116561906
70.71943	35.4175867	0.587212319	0.116561906
70.81943	35.4175867	0.58721231	0.116561906
70.91943	35.4175867	0.587212303	0.116561906
71.01943	35.4175867	0.587212295	0.116561906
71.11943	35.4175867	0.587212289	0.116561906
71.21943	35.4175867	0.587212282	0.116561906
71.31943	35.4175867	0.587212277	0.116561906
71.41943	35.4175867	0.587212271	0.116561906
71.51943	35.4175867	0.587212266	0.116561906
71.61943	35.4175867	0.587212261	0.116561906
71.71943	35.4175867	0.587212257	0.116561907
71.81943	35.4175867	0.587212253	0.116561907
71.91943	35.4175867	0.587212249	0.116561907
72.01943	35.4175867	0.587212246	0.116561907
72.11943	35.4175867	0.587212243	0.116561907
72.21943	35.4175867	0.58721224	0.116561907
72.31943	35.4175867	0.587212238	0.116561907
72.41943	35.4175867	0.587212236	0.116561907
72.51943	35.4175867	0.587212234	0.116561907
72.61943	35.4175867	0.587212232	0.116561907
72.71943	35.4175867	0.58721223	0.116561907
72.81943	35.4175867	0.587212229	0.116561907
72.91943	35.4175867	0.587212228	0.116561907
73.01943	35.4175867	0.587212227	0.116561907
73.11943	35.4175867	0.587212227	0.116561907
73.21943	35.4175867	0.587212226	0.116561907
73.31943	35.4175867	0.587212226	0.116561907
73.41943	35.4175867	0.587212226	0.116561906
73.51943	35.4175867	0.587212226	0.116561906
73.61943	35.4175867	0.587212226	0.116561906
73.71943	35.4175867	0.587212227	0.116561906
73.81943	35.4175867	0.587212227	0.116561906
73.91943	35.4175867	0.587212228	0.116561906
74.01943	35.4175867	0.587212229	0.116561906
74.11943	35.4175867	0.58721223	0.116561906
74.21943	35.4175867	0.587212231	0.116561906
74.31943	35.4175867	0.587212232	0.116561906
74.41943	35.4175867	0.587212233	0.116561906
74.51943	35.4175867	0.587212235	0.116561906
74.61943	35.4175867	0.587212236	0.116561906
74.71943	35.4175867	0.587212238	0.116561906
74.81943	35.4175867	0.58721224	0.116561906
74.91943	35.4175867	0.587212241	0.116561906
75.01943	35.4175867	0.587212243	0.116561906
75.11943	35.4175867	0.587212245	0.116561905
75.21943	35.4175867	0.587212247	0.116561905
75.31943	35.4175867	0.587212249	0.116561905
75.41943	35.4175867	0.587212252	0.116561905
75.51943	35.4175867	0.587212254	0.116561905
75.61943	35.4175867	0.587212256	0.116561905
75.71943	35.4175867	0.587212259	0.116561905
75.81943	35.4175867	0.587212261	0.116561905
75.91943	35.4175867	0.587212264	0.116561905
76.01943	35.4175867	0.587212266	0.116561905
76.11943	35.4175867	0.587212269	0.116561905
76.21943	35.4175867	0.587212272	0.116561905
76.31943	35.4175867	0.587212274	0.116561904
76.41943	35.4175867	0.587212277	0.116561904
76.51943	35.4175867	0.58721228	0.116561904
76.61943	35.4175867	0.587212283	0.116561904
76.71943	35.4175867	0.587212286	0.116561904
76.81943	35.4175867	0.587212288	0.116561904
76.91943	35.4175867	0.587212291	0.116561904
77.01943	35.4175867	0.587212294	0.116561904
77.11943	35.4175867	0.587212297	0.116561904
77.21943	35.4175867	0.5872123	0.116561904
77.31943	35.4175867	0.587212303	0.116561904
77.41943	35.4175867	0.587212306	0.116561903
77.51943	35.4175867	0.587212309	0.116561903
77.61943	35.4175867	0.587212312	0.116561903
77.71943	35.4175867	0.587212315	0.116561903
77.81943	35.4175867	0.587212319	0.116561903
77.91943	35.4175867	0.587212322	0.116561903
78.01943	35.4175867	0.587212325	0.116561903
78.11943	35.4175867	0.587212328	0.116561903
78.21943	35.4175867	0.587212331	0.116561903
78.31943	35.4175867	0.587212334	0.116561903
78.41943	35.4175867	0.587212337	0.116561902
78.51943	35.4175867	0.58721234	0.116561902
78.61943	35.4175867	0.587212343	0.116561902
78.71943	35.4175867	0.587212346	0.116561902
78.81943	35.4175867	0.587212349	0.116561902
78.91943	35.4175867	0.587212352	0.116561902
79.01943	35.4175867	0.587212355	0.116561902
79.11943	35.4175867	0.587212358	0.116561902
79.21943	35.4175867	0.587212361	0.116561902
79.31943	35.4175867	0.587212364	0.116561902
79.41943	35.4175867	0.587212367	0.116561902
79.51943	35.4175867	0.58721237	0.116561901
79.61943	35.4175867	0.587212373	0.116561901
79.71943	35.4175867	0.587212376	0.116561901
79.81943	35.4175867	0.587212379	0.116561901
79.91943	35.4175867	0.587212382	0.116561901
80.01943	35.4175867	0.587212384	0.116561901
80.11943	35.4175867	0.587212387	0.116561901
80.21943	35.4175867	0.58721239	0.116561901
80.31943	35.4175867	0.587212392	0.116561901
80.41943	35.4175867	0.587212395	0.116561901
80.51943	35.4175867	0.587212398	0.116561901
80.61943	35.4175867	0.5872124	0.116561901
80.71943	35.4175867	0.587212403	0.1165619
80.81943	35.4175867	0.587212405	0.1165619
80.91943	35.4175867	0.587212408	0.1165619
81.01943	35.4175867	0.58721241	0.1165619
81.11943	35.4175867	0.587212413	0.1165619
81.21943	35.4175867	0.587212415	0.1165619
81.31943	35.4175867	0.587212417	0.1165619
81.41943	35.4175867	0.587212419	0.1165619
81.51943	35.4175867	0.587212422	0.1165619
81.61943	35.4175867	0.587212424	0.1165619
81.71943	35.4175867	0.587212426	0.1165619
81.81943	35.4175867	0.587212428	0.1165619
81.91943	35.4175867	0.58721243	0.1165619
82.01943	35.4175867	0.587212432	0.1165619
82.11943	35.4175867	0.587212434	0.1165619
82.21943	35.4175867	0.587212435	0.116561899
82.31943	35.4175867	0.587212437	0.116561899
82.41943	35.4175867	0.587212439	0.116561899
82.51943	35.4175867	0.587212441	0.116561899
82.61943	35.4175867	0.587212442	0.116561899
82.71943	35.4175867	0.587212444	0.116561899
82.81943	35.4175867	0.587212445	0.116561899
82.91943	35.4175867	0.587212447	0.116561899
83.01943	35.4175867	0.587212448	0.116561899
83.11943	35.4175867	0.587212449	0.116561899
83.21943	35.4175867	0.58721245	0.116561899
83.31943	35.4175867	0.587212451	0.116561899
83.41943	35.4175867	0.587212453	0.116561899
83.51943	35.4175867	0.587212454	0.116561899
83.61943	35.4175867	0.587212455	0.116561899
83.71943	35.4175867	0.587212455	0.116561899
83.81943	35.4175867	0.587212456	0.116561899
83.91943	35.4175867	0.587212457	0.116561899
84.01943	35.4175867	0.587212458	0.116561899
84.11943	35.4175867	0.587212458	0.116561899
84.21943	35.4175867	0.587212459	0.116561899
84.31943	35.4175867	0.587212459	0.116561899
84.41943	35.4175867	0.58721246	0.116561899
84.51943	35.4175867	0.58721246	0.116561899
84.61943	35.4175867	0.58721246	0.116561899
84.71943	35.4175867	0.587212461	0.116561899
84.81943	35.4175867	0.587212461	0.116561899
84.91943	35.4175867	0.587212461	0.116561899
85.01943	35.4175867	0.587212461	0.116561899
-8.08057	35.5175867	0.631660736	0.115121986
-7.98057	35.5175867	0.632564179	0.115078092
-7.88057	35.5175867	0.63347872	0.115032285
-7.78057	35.5175867	0.634404621	0.1149844
-7.68057	35.5175867	0.635342322	0.114934263
-7.58057	35.5175867	0.636292237	0.114881697
-7.48057	35.5175867	0.637254737	0.114826517
-7.38057	35.5175867	0.638230131	0.114768541
-7.28057	35.5175867	0.63921865	0.114707584
-7.18057	35.5175867	0.640220424	0.114643467
-7.08057	35.5175867	0.641235461	0.114576016
-6.98057	35.5175867	0.642263243	0.114505067
-6.88057	35.5175867	0.643304987	0.114430471
-6.78057	35.5175867	0.644357518	0.114352097
-6.68057	35.5175867	0.645422781	0.114269836
-6.58057	35.5175867	0.646498272	0.114183609
-6.48057	35.5175867	0.647583118	0.11409337
-6.38057	35.5175867	0.648675763	0.11399911
-6.28057	35.5175867	0.649774318	0.11390087
-6.18057	35.5175867	0.65087654	0.113798739
-6.08057	35.5175867	0.651979043	0.113692867
-5.98057	35.5175867	0.653080336	0.113583465
-5.88057	35.5175867	0.654176983	0.113470819
-5.78057	35.5175867	0.655263598	0.113355286
-5.68057	35.5175867	0.656336652	0.113237308
-5.58057	35.5175867	0.657391421	0.113117409
-5.48057	35.5175867	0.658422761	0.1129962
-5.38057	35.5175867	0.659425122	0.112874381
-5.28057	35.5175867	0.660392582	0.112752738
-5.18057	35.5175867	0.661318884	0.112632141
-5.08057	35.5175867	0.662197488	0.112513536
-4.98057	35.5175867	0.663021641	0.112397937
-4.88057	35.5175867	0.663785976	0.112286415
-4.78057	35.5175867	0.664477451	0.112180079
-4.68057	35.5175867	0.665098334	0.112080064
-4.58057	35.5175867	0.665635804	0.111987502
-4.48057	35.5175867	0.66608495	0.111903506
-4.38057	35.5175867	0.666439747	0.111829141
-4.28057	35.5175867	0.666696221	0.1117654
-4.18057	35.5175867	0.666844949	0.111713177
-4.08057	35.5175867	0.666886421	0.111673245
-3.98057	35.5175867	0.666815884	0.111646233
-3.88057	35.5175867	0.666631053	0.111632605
-3.78057	35.5175867	0.666330645	0.111632654
-3.68057	35.5175867	0.665917471	0.111646483
-3.58057	35.5175867	0.665383189	0.111674011
-3.48057	35.5175867	0.664738807	0.111714971
-3.38057	35.5175867	0.663984133	0.111768917
-3.28057	35.5175867	0.66312297	0.111835242
-3.18057	35.5175867	0.662159984	0.111913193
-3.08057	35.5175867	0.661100607	0.112001893
-2.98057	35.5175867	0.659947873	0.112100364
-2.88057	35.5175867	0.658717565	0.112207554
-2.78057	35.5175867	0.657407568	0.112322358
-2.68057	35.5175867	0.656028269	0.11244365
-2.58057	35.5175867	0.654587184	0.112570297
-2.48057	35.5175867	0.653091894	0.112701188
-2.38057	35.5175867	0.651549949	0.112835247
-2.28057	35.5175867	0.649968776	0.112971447
-2.18057	35.5175867	0.648355602	0.113108827
-2.08057	35.5175867	0.646717392	0.113246498
-1.98057	35.5175867	0.645066893	0.113383649
-1.88057	35.5175867	0.643392084	0.113519552
-1.78057	35.5175867	0.641717175	0.113653561
-1.68057	35.5175867	0.640041555	0.113785113
-1.58057	35.5175867	0.638370296	0.113913726
-1.48057	35.5175867	0.636708051	0.114038996
-1.38057	35.5175867	0.63505905	0.11416059
-1.28057	35.5175867	0.633427116	0.114278242
-1.18057	35.5175867	0.631815672	0.114391749
-1.08057	35.5175867	0.63022776	0.114500964
-0.98057	35.5175867	0.628666058	0.114605789
-0.88057	35.5175867	0.6271329	0.114706172
-0.78057	35.5175867	0.625630301	0.114802098
-0.68057	35.5175867	0.624159972	0.114893587
-0.58057	35.5175867	0.62272335	0.114980688
-0.48057	35.5175867	0.621321614	0.115063473
-0.38057	35.5175867	0.619943499	0.115142035
-0.28057	35.5175867	0.618626359	0.115216483
-0.18057	35.5175867	0.617334105	0.115286939
-0.08057	35.5175867	0.616079305	0.115353534
0.01943	35.5175867	0.614862159	0.115416407
0.11943	35.5175867	0.613682727	0.115475703
0.21943	35.5175867	0.61254094	0.115531568
0.31943	35.5175867	0.611436618	0.115584151
0.41943	35.5175867	0.610369483	0.1156336
0.51943	35.5175867	0.60933917	0.115680061
0.61943	35.5175867	0.608345237	0.115723679
0.71943	35.5175867	0.607387176	0.115764595
0.81943	35.5175867	0.60644001	0.115802946
0.91943	35.5175867	0.605600784	0.115838865
1.01943	35.5175867	0.604746775	0.11587248
1.11943	35.5175867	0.60390171	0.115903915
1.21943	35.5175867	0.603113705	0.115933286
1.31943	35.5175867	0.602382023	0.115960707
1.41943	35.5175867	0.601632667	0.115986284
1.51943	35.5175867	0.600938113	0.116010119
1.61943	35.5175867	0.60027317	0.116032308
1.71943	35.5175867	0.599637054	0.116052943
1.81943	35.5175867	0.599028978	0.116072108
1.91943	35.5175867	0.598448155	0.116089884
2.01943	35.5175867	0.597893798	0.116106348
2.11943	35.5175867	0.597413951	0.11612157
2.21943	35.5175867	0.596861348	0.116135617
2.31943	35.5175867	0.596430528	0.116148552
2.41943	35.5175867	0.595925411	0.116160431
2.51943	35.5175867	0.595491719	0.116171309
2.61943	35.5175867	0.59507987	0.116181236
2.71943	35.5175867	0.594689119	0.11619026
2.81943	35.5175867	0.594318729	0.116198421
2.91943	35.5175867	0.59396797	0.116205762
3.01943	35.5175867	0.593636121	0.116212317
3.11943	35.5175867	0.59332247	0.116218122
3.21943	35.5175867	0.593026311	0.116223206
3.31943	35.5175867	0.592746947	0.116227597
3.41943	35.5175867	0.592483686	0.116231322
3.51943	35.5175867	0.592235844	0.116234403
3.61943	35.5175867	0.592002744	0.116236861
3.71943	35.5175867	0.591881368	0.116238715
3.81943	35.5175867	0.591578079	0.116239981
3.91943	35.5175867	0.591287526	0.116240673
4.01943	35.5175867	0.59120436	0.116240805
4.11943	35.5175867	0.591034955	0.116240385
4.21943	35.5175867	0.590876311	0.116239424
4.31943	35.5175867	0.590630118	0.116237928
4.41943	35.5175867	0.590588688	0.116235903
4.51943	35.5175867	0.590458401	0.116233351
4.61943	35.5175867	0.590336258	0.116230276
4.71943	35.5175867	0.590221603	0.116226677
4.81943	35.5175867	0.590113778	0.116222553
4.91943	35.5175867	0.590012123	0.116217901
5.01943	35.5175867	0.589915976	0.116212716
5.11943	35.5175867	0.58982467	0.116206993
5.21943	35.5175867	0.589737537	0.116200724
5.31943	35.5175867	0.589849214	0.116193899
5.41943	35.5175867	0.589573087	0.116186506
5.51943	35.5175867	0.589494413	0.116178533
5.61943	35.5175867	0.589417192	0.116169965
5.71943	35.5175867	0.589536047	0.116160785
5.81943	35.5175867	0.589264348	0.116150974
5.91943	35.5175867	0.589187335	0.116140511
6.01943	35.5175867	0.588913682	0.116129372
6.11943	35.5175867	0.588833314	0.116117531
6.21943	35.5175867	0.588945525	0.116104961
6.31943	35.5175867	0.588858988	0.11609163
6.41943	35.5175867	0.58876831	0.116077505
6.51943	35.5175867	0.588672791	0.116062548
6.61943	35.5175867	0.588571732	0.116046719
6.71943	35.5175867	0.588464441	0.116029974
6.81943	35.5175867	0.588350233	0.116012267
6.91943	35.5175867	0.588228432	0.115993545
7.01943	35.5175867	0.588098376	0.115973753
7.11943	35.5175867	0.587959417	0.115952832
7.21943	35.5175867	0.587810925	0.115930716
7.31943	35.5175867	0.587652293	0.115907337
7.41943	35.5175867	0.587482939	0.115882618
7.51943	35.5175867	0.587302312	0.11585648
7.61943	35.5175867	0.587109893	0.115828836
7.71943	35.5175867	0.586905205	0.115799595
7.81943	35.5175867	0.586687817	0.115768657
7.91943	35.5175867	0.586847972	0.115735918
8.01943	35.5175867	0.586213473	0.115701265
8.11943	35.5175867	0.58556531	0.115664579
8.21943	35.5175867	0.585684548	0.115625735
8.31943	35.5175867	0.585399208	0.115584598
8.41943	35.5175867	0.585099899	0.11554103
8.51943	35.5175867	0.584786707	0.115494881
8.61943	35.5175867	0.584459826	0.115445997
8.71943	35.5175867	0.584119573	0.115394216
8.81943	35.5175867	0.583766396	0.115339371
8.91943	35.5175867	0.583400891	0.115281287
9.01943	35.5175867	0.583023815	0.115219784
9.11943	35.5175867	0.582636096	0.11515468
9.21943	35.5175867	0.582238857	0.115085785
9.31943	35.5175867	0.581833424	0.11501291
9.41943	35.5175867	0.58142135	0.114935865
9.51943	35.5175867	0.581004428	0.114854461
9.61943	35.5175867	0.579803465	0.114768509
9.71943	35.5175867	0.580164549	0.114677829
9.81943	35.5175867	0.578965317	0.114582248
9.91943	35.5175867	0.579333732	0.114481603
10.01943	35.5175867	0.578929347	0.114375745
10.11943	35.5175867	0.578537078	0.114264544
10.21943	35.5175867	0.578160974	0.114147892
10.31943	35.5175867	0.577805484	0.114025706
10.41943	35.5175867	0.577475475	0.113897933
10.51943	35.5175867	0.576394991	0.113764555
10.61943	35.5175867	0.576913519	0.113625594
10.71943	35.5175867	0.57669349	0.113481116
10.81943	35.5175867	0.576522779	0.113331234
10.91943	35.5175867	0.576408449	0.113176113
11.01943	35.5175867	0.57713923	0.113015972
11.11943	35.5175867	0.576379247	0.112851091
11.21943	35.5175867	0.575699229	0.112681803
11.31943	35.5175867	0.576670206	0.112508503
11.41943	35.5175867	0.576957192	0.112331642
11.51943	35.5175867	0.577350354	0.112151721
11.61943	35.5175867	0.577858654	0.111969292
11.71943	35.5175867	0.578490987	0.111784943
11.81943	35.5175867	0.579256036	0.111599292
11.91943	35.5175867	0.580162117	0.111412976
12.01943	35.5175867	0.58121701	0.111226634
12.11943	35.5175867	0.583209014	0.111040895
12.21943	35.5175867	0.583800501	0.11085636
12.31943	35.5175867	0.58534021	0.110673591
12.41943	35.5175867	0.586269283	0.110493092
12.51943	35.5175867	0.589714815	0.1103153
12.61943	35.5175867	0.590989654	0.110140576
12.71943	35.5175867	0.593217221	0.109969198
12.81943	35.5175867	0.595612608	0.109801368
12.91943	35.5175867	0.598169949	0.109637213
13.01943	35.5175867	0.600881081	0.109476798
13.11943	35.5175867	0.603735493	0.109320148
13.21943	35.5175867	0.606720324	0.10916727
13.31943	35.5175867	0.609820404	0.109018181
13.41943	35.5175867	0.613018343	0.108872944
13.51943	35.5175867	0.616294678	0.108731693
13.61943	35.5175867	0.619628057	0.108594671
13.71943	35.5175867	0.622995481	0.108462258
13.81943	35.5175867	0.626372588	0.10833499
13.91943	35.5175867	0.629733976	0.10821358
14.01943	35.5175867	0.633053573	0.108098918
14.11943	35.5175867	0.636305038	0.10799207
14.21943	35.5175867	0.639462187	0.107894258
14.31943	35.5175867	0.642499449	0.10780683
14.41943	35.5175867	0.645392327	0.107731223
14.51943	35.5175867	0.648117861	0.107668907
14.61943	35.5175867	0.650655082	0.10762133
14.71943	35.5175867	0.652985441	0.107589857
14.81943	35.5175867	0.655093188	0.1075757
14.91943	35.5175867	0.656965711	0.107579866
15.01943	35.5175867	0.65859379	0.107603098
15.11943	35.5175867	0.659971777	0.107645832
15.21943	35.5175867	0.661097691	0.107708172
15.31943	35.5175867	0.66197321	0.107789871
15.41943	35.5175867	0.662603577	0.107890333
15.51943	35.5175867	0.66299742	0.10800863
15.61943	35.5175867	0.662775865	0.108143531
15.71943	35.5175867	0.663125338	0.108293539
15.81943	35.5175867	0.662890936	0.108456948
15.91943	35.5175867	0.662482277	0.108631887
16.01943	35.5175867	0.661919946	0.108816382
16.11943	35.5175867	0.6612257	0.109008404
16.21943	35.5175867	0.660422054	0.109205923
16.31943	35.5175867	0.659531895	0.109406948
16.41943	35.5175867	0.65857813	0.109609568
16.51943	35.5175867	0.657583368	0.109811977
16.61943	35.5175867	0.656569646	0.110012498
16.71943	35.5175867	0.655558202	0.110209597
16.81943	35.5175867	0.654569286	0.110401888
16.91943	35.5175867	0.653622011	0.110588138
17.01943	35.5175867	0.652734253	0.110767264
17.11943	35.5175867	0.651922568	0.110938319
17.21943	35.5175867	0.651202155	0.11110049
17.31943	35.5175867	0.650586839	0.111253081
17.41943	35.5175867	0.650089078	0.111395499
17.51943	35.5175867	0.64971999	0.111527243
17.61943	35.5175867	0.649489396	0.111647882
17.71943	35.5175867	0.649405875	0.11175705
17.81943	35.5175867	0.649476831	0.111854422
17.91943	35.5175867	0.649708568	0.111939709
18.01943	35.5175867	0.650106367	0.112012638
18.11943	35.5175867	0.650674573	0.112072946
18.21943	35.5175867	0.651416679	0.112120365
18.31943	35.5175867	0.652335411	0.112154615
18.41943	35.5175867	0.65343282	0.112175392
18.51943	35.5175867	0.654710362	0.112182361
18.61943	35.5175867	0.656168983	0.112175147
18.71943	35.5175867	0.657809201	0.112153329
18.81943	35.5175867	0.659631178	0.112116431
18.91943	35.5175867	0.661634799	0.112063915
19.01943	35.5175867	0.663819733	0.111995177
19.11943	35.5175867	0.6661855	0.111909539
19.21943	35.5175867	0.668731529	0.11180624
19.31943	35.5175867	0.671457206	0.111684438
19.41943	35.5175867	0.674557234	0.111543197
19.51943	35.5175867	0.67744511	0.111381483
19.61943	35.5175867	0.680706278	0.111198161
19.71943	35.5175867	0.684340346	0.110991992
19.81943	35.5175867	0.687761096	0.110761625
19.91943	35.5175867	0.69155431	0.110505597
20.01943	35.5175867	0.695524638	0.11022233
20.11943	35.5175867	0.699476843	0.109910131
20.21943	35.5175867	0.70380171	0.109567194
20.31943	35.5175867	0.708499458	0.109191602
20.41943	35.5175867	0.71317969	0.108781334
20.51943	35.5175867	0.718037904	0.108334268
20.61943	35.5175867	0.723074176	0.107848195
20.71943	35.5175867	0.728288385	0.107320831
20.81943	35.5175867	0.73368013	0.106749831
20.91943	35.5175867	0.739248622	0.1061328
21.01943	35.5175867	0.744992575	0.105467317
21.11943	35.5175867	0.750910093	0.104750944
21.21943	35.5175867	0.75699855	0.103981238
21.31943	35.5175867	0.763254491	0.103155751
21.41943	35.5175867	0.769575883	0.102272023
21.51943	35.5175867	0.776250343	0.101327547
21.61943	35.5175867	0.783076221	0.10031971
21.71943	35.5175867	0.789753288	0.0992457
21.81943	35.5175867	0.796859438	0.09810236
21.91943	35.5175867	0.803995475	0.096885989
22.01943	35.5175867	0.811250327	0.09559208
22.11943	35.5175867	0.818615602	0.094214998
22.21943	35.5175867	0.826083851	0.092747603
22.31943	35.5175867	0.833649247	0.091180834
22.41943	35.5175867	0.841308271	0.089503306
22.51943	35.5175867	0.849109127	0.087700952
22.61943	35.5175867	0.856907939	0.085756802
22.71943	35.5175867	0.864856917	0.083650992
22.81943	35.5175867	0.8729152	0.08136115
22.91943	35.5175867	0.881090853	0.078863428
23.01943	35.5175867	0.889387642	0.076134686
23.11943	35.5175867	0.897796136	0.073157007
23.21943	35.5175867	0.90627472	0.069927535
23.31943	35.5175867	0.914705158	0.066481765
23.41943	35.5175867	0.92277888	0.062953065
23.51943	35.5175867	0.929716313	0.059714971
23.61943	35.5175867	0.933956372	0.057502237
23.71943	35.5175867	0.934108668	0.056832148
23.81943	35.5175867	0.929787532	0.057769743
23.91943	35.5175867	0.921072505	0.060474256
24.01943	35.5175867	0.909780775	0.064227457
24.11943	35.5175867	0.897624027	0.06822475
24.21943	35.5175867	0.885355506	0.072117321
24.31943	35.5175867	0.873273559	0.075784668
24.41943	35.5175867	0.86150571	0.079190652
24.51943	35.5175867	0.850109843	0.082331491
24.61943	35.5175867	0.839111915	0.085216577
24.71943	35.5175867	0.828521703	0.087860679
24.81943	35.5175867	0.818340126	0.090280502
24.91943	35.5175867	0.808562955	0.092493072
25.01943	35.5175867	0.799182861	0.094514957
25.11943	35.5175867	0.790190596	0.096361889
25.21943	35.5175867	0.781572679	0.098048601
25.31943	35.5175867	0.773327127	0.099588775
25.41943	35.5175867	0.765433249	0.100995042
25.51943	35.5175867	0.757882383	0.102279023
25.61943	35.5175867	0.750662791	0.10345138
25.71943	35.5175867	0.743762819	0.104521873
25.81943	35.5175867	0.737174028	0.105499433
25.91943	35.5175867	0.730875996	0.106392213
26.01943	35.5175867	0.724866874	0.107207658
26.11943	35.5175867	0.719132904	0.107952557
26.21943	35.5175867	0.713663693	0.108633101
26.31943	35.5175867	0.708449183	0.109254931
26.41943	35.5175867	0.703482705	0.109823186
26.51943	35.5175867	0.698748782	0.110342546
26.61943	35.5175867	0.694238389	0.110817273
26.71943	35.5175867	0.689948948	0.111251246
26.81943	35.5175867	0.685872125	0.111647995
26.91943	35.5175867	0.681990768	0.112010733
27.01943	35.5175867	0.678303318	0.112342381
27.11943	35.5175867	0.674808543	0.112645597
27.21943	35.5175867	0.671490273	0.112922799
27.31943	35.5175867	0.668347908	0.113176183
27.41943	35.5175867	0.665368943	0.113407746
27.51943	35.5175867	0.662544223	0.113619303
27.61943	35.5175867	0.659883185	0.113812503
27.71943	35.5175867	0.657371134	0.11398884
27.81943	35.5175867	0.654999742	0.114149674
27.91943	35.5175867	0.652763993	0.114296235
28.01943	35.5175867	0.650662175	0.11442964
28.11943	35.5175867	0.648695865	0.1145509
28.21943	35.5175867	0.646851616	0.11466093
28.31943	35.5175867	0.645128408	0.114760555
28.41943	35.5175867	0.643522387	0.114850522
28.51943	35.5175867	0.642029902	0.114931504
28.61943	35.5175867	0.6406475	0.115004104
28.71943	35.5175867	0.639371915	0.115068865
28.81943	35.5175867	0.638200062	0.115126272
28.91943	35.5175867	0.637129024	0.115176759
29.01943	35.5175867	0.636156049	0.11522071
29.11943	35.5175867	0.635278537	0.115258464
29.21943	35.5175867	0.634494033	0.115290321
29.31943	35.5175867	0.633801744	0.115316542
29.41943	35.5175867	0.633194898	0.115337353
29.51943	35.5175867	0.632675998	0.115352946
29.61943	35.5175867	0.632241549	0.115363486
29.71943	35.5175867	0.631889681	0.115369108
29.81943	35.5175867	0.631617085	0.11536992
29.91943	35.5175867	0.631425106	0.115366011
30.01943	35.5175867	0.631312104	0.115357443
30.11943	35.5175867	0.631271916	0.11534426
30.21943	35.5175867	0.631309101	0.11532649
30.31943	35.5175867	0.631417565	0.115304142
30.41943	35.5175867	0.631597337	0.11527721
30.51943	35.5175867	0.631846918	0.115245678
30.61943	35.5175867	0.632164797	0.115209519
30.71943	35.5175867	0.632549434	0.115168695
30.81943	35.5175867	0.632999242	0.115123165
30.91943	35.5175867	0.633512572	0.115072883
31.01943	35.5175867	0.634087689	0.115017802
31.11943	35.5175867	0.634722761	0.114957878
31.21943	35.5175867	0.635415831	0.11489307
31.31943	35.5175867	0.636164799	0.114823349
31.41943	35.5175867	0.636967401	0.114748697
31.51943	35.5175867	0.637821183	0.114669112
31.61943	35.5175867	0.638723484	0.114584614
31.71943	35.5175867	0.639672167	0.11449525
31.81943	35.5175867	0.64066179	0.114401098
31.91943	35.5175867	0.64169197	0.114302271
32.01943	35.5175867	0.64275592	0.114198927
32.11943	35.5175867	0.643851872	0.114091269
32.21943	35.5175867	0.644974665	0.113979556
32.31943	35.5175867	0.646119549	0.113864106
32.41943	35.5175867	0.647280642	0.113745301
32.51943	35.5175867	0.648454743	0.113623593
32.61943	35.5175867	0.649633698	0.113499506
32.71943	35.5175867	0.650812039	0.113373642
32.81943	35.5175867	0.651983179	0.11324668
32.91943	35.5175867	0.653140202	0.113119378
33.01943	35.5175867	0.654275894	0.112992569
33.11943	35.5175867	0.655382787	0.112867159
33.21943	35.5175867	0.656453215	0.112744116
33.31943	35.5175867	0.657479381	0.112624467
33.41943	35.5175867	0.65845344	0.11250928
33.51943	35.5175867	0.659367585	0.112399652
33.61943	35.5175867	0.66021415	0.112296688
33.71943	35.5175867	0.660985719	0.112201485
33.81943	35.5175867	0.661675243	0.112115106
33.91943	35.5175867	0.662276151	0.112038558
34.01943	35.5175867	0.662782475	0.11197277
34.11943	35.5175867	0.663188955	0.111918565
34.21943	35.5175867	0.663491145	0.111876644
34.31943	35.5175867	0.6636855	0.111847563
34.41943	35.5175867	0.663769068	0.111831717
34.51943	35.5175867	0.663741449	0.111829331
34.61943	35.5175867	0.663601009	0.111840453
34.71943	35.5175867	0.6633487	0.111864951
34.81943	35.5175867	0.662986132	0.111902519
34.91943	35.5175867	0.662515916	0.111952685
35.01943	35.5175867	0.661941593	0.112014824
35.11943	35.5175867	0.661267556	0.112088179
35.21943	35.5175867	0.660498951	0.11217188
35.31943	35.5175867	0.659641564	0.112264964
35.41943	35.5175867	0.658701712	0.112366404
35.51943	35.5175867	0.657686116	0.112475129
35.61943	35.5175867	0.656601789	0.112590047
35.71943	35.5175867	0.655455919	0.112710069
35.81943	35.5175867	0.654255571	0.112834127
35.91943	35.5175867	0.653008548	0.112961187
36.01943	35.5175867	0.651721392	0.113090269
36.11943	35.5175867	0.650401219	0.113220454
36.21943	35.5175867	0.649054892	0.113350891
36.31943	35.5175867	0.647688207	0.113480809
36.41943	35.5175867	0.646307953	0.113609511
36.51943	35.5175867	0.644919207	0.113736383
36.61943	35.5175867	0.64352723	0.113860888
36.71943	35.5175867	0.642137254	0.113982567
36.81943	35.5175867	0.640753535	0.114101034
36.91943	35.5175867	0.63938011	0.114215972
37.01943	35.5175867	0.638020617	0.114327128
37.11943	35.5175867	0.636678308	0.114434309
37.21943	35.5175867	0.635356059	0.114537373
37.31943	35.5175867	0.634056391	0.11463623
37.41943	35.5175867	0.632781583	0.114730828
37.51943	35.5175867	0.631533215	0.114821157
37.61943	35.5175867	0.630313239	0.114907235
37.71943	35.5175867	0.629122566	0.11498911
37.81943	35.5175867	0.627962521	0.115066855
37.91943	35.5175867	0.626833813	0.115140559
38.01943	35.5175867	0.625737029	0.11521033
38.11943	35.5175867	0.624672468	0.115276287
38.21943	35.5175867	0.62364063	0.115338559
38.31943	35.5175867	0.622641281	0.115397284
38.41943	35.5175867	0.621674426	0.115452604
38.51943	35.5175867	0.620739845	0.115504665
38.61943	35.5175867	0.619837201	0.115553613
38.71943	35.5175867	0.618966056	0.115599598
38.81943	35.5175867	0.618125881	0.115642765
38.91943	35.5175867	0.617316069	0.115683259
39.01943	35.5175867	0.616535945	0.115721224
39.11943	35.5175867	0.615784776	0.115756799
39.21943	35.5175867	0.615061778	0.115790119
39.31943	35.5175867	0.614366174	0.115821316
39.41943	35.5175867	0.613696961	0.115850516
39.51943	35.5175867	0.613053397	0.115877841
39.61943	35.5175867	0.612434525	0.115903411
39.71943	35.5175867	0.611839424	0.115927336
39.81943	35.5175867	0.61126716	0.115949725
39.91943	35.5175867	0.610716795	0.11597068
40.01943	35.5175867	0.61018739	0.1159903
40.11943	35.5175867	0.609678009	0.116008677
40.21943	35.5175867	0.609187721	0.1160259
40.31943	35.5175867	0.608715606	0.116042054
40.41943	35.5175867	0.608260757	0.116057216
40.51943	35.5175867	0.607822283	0.116071463
40.61943	35.5175867	0.607399309	0.116084864
40.71943	35.5175867	0.606990981	0.116097488
40.81943	35.5175867	0.606596491	0.116109397
40.91943	35.5175867	0.606214935	0.116120649
41.01943	35.5175867	0.605845673	0.1161313
41.11943	35.5175867	0.605487853	0.116141403
41.21943	35.5175867	0.60514077	0.116151005
41.31943	35.5175867	0.604803747	0.116160152
41.41943	35.5175867	0.604476043	0.116168885
41.51943	35.5175867	0.604157088	0.116177245
41.61943	35.5175867	0.603846248	0.116185268
41.71943	35.5175867	0.603542968	0.116192986
41.81943	35.5175867	0.60324663	0.116200431
41.91943	35.5175867	0.602956787	0.116207632
42.01943	35.5175867	0.602672932	0.116214613
42.11943	35.5175867	0.60239461	0.1162214
42.21943	35.5175867	0.602121398	0.116228014
42.31943	35.5175867	0.601852903	0.116234473
42.41943	35.5175867	0.601588761	0.116240796
42.51943	35.5175867	0.60132864	0.116246999
42.61943	35.5175867	0.601072232	0.116253095
42.71943	35.5175867	0.60081925	0.116259097
42.81943	35.5175867	0.600569478	0.116265015
42.91943	35.5175867	0.600322655	0.116270858
43.01943	35.5175867	0.600078606	0.116276636
43.11943	35.5175867	0.599837118	0.116282354
43.21943	35.5175867	0.599598086	0.116288018
43.31943	35.5175867	0.59936133	0.116293633
43.41943	35.5175867	0.599126774	0.116299202
43.51943	35.5175867	0.598894315	0.116304728
43.61943	35.5175867	0.598663878	0.116310213
43.71943	35.5175867	0.598435406	0.116315658
43.81943	35.5175867	0.598208856	0.116321063
43.91943	35.5175867	0.597984201	0.116326429
44.01943	35.5175867	0.597761426	0.116331754
44.11943	35.5175867	0.597540528	0.116337039
44.21943	35.5175867	0.597321514	0.116342281
44.31943	35.5175867	0.597104402	0.116347479
44.41943	35.5175867	0.596889218	0.11635263
44.51943	35.5175867	0.596675989	0.116357734
44.61943	35.5175867	0.596464771	0.116362788
44.71943	35.5175867	0.596255587	0.116367788
44.81943	35.5175867	0.596048508	0.116372734
44.91943	35.5175867	0.595843569	0.116377622
45.01943	35.5175867	0.595640831	0.11638245
45.11943	35.5175867	0.595440352	0.116387216
45.21943	35.5175867	0.59524219	0.116391917
45.31943	35.5175867	0.595046404	0.116396551
45.41943	35.5175867	0.594853051	0.116401117
45.51943	35.5175867	0.594662191	0.116405611
45.61943	35.5175867	0.594473879	0.116410031
45.71943	35.5175867	0.594288171	0.116414378
45.81943	35.5175867	0.59410512	0.116418648
45.91943	35.5175867	0.593924775	0.11642284
46.01943	35.5175867	0.593747186	0.116426953
46.11943	35.5175867	0.593572395	0.116430985
46.21943	35.5175867	0.593400446	0.116434937
46.31943	35.5175867	0.593231375	0.116438807
46.41943	35.5175867	0.593065219	0.116442594
46.51943	35.5175867	0.592901998	0.116446298
46.61943	35.5175867	0.592741756	0.116449919
46.71943	35.5175867	0.592584504	0.116453456
46.81943	35.5175867	0.592430263	0.11645691
46.91943	35.5175867	0.592279049	0.116460281
47.01943	35.5175867	0.592130872	0.116463569
47.11943	35.5175867	0.591985741	0.116466774
47.21943	35.5175867	0.591843657	0.116469897
47.31943	35.5175867	0.591704622	0.116472939
47.41943	35.5175867	0.591568631	0.116475899
47.51943	35.5175867	0.591435677	0.11647878
47.61943	35.5175867	0.591305749	0.116481583
47.71943	35.5175867	0.591178833	0.116484307
47.81943	35.5175867	0.591054913	0.116486954
47.91943	35.5175867	0.590933968	0.116489525
48.01943	35.5175867	0.590815975	0.116492022
48.11943	35.5175867	0.590700911	0.116494446
48.21943	35.5175867	0.590588742	0.116496797
48.31943	35.5175867	0.590479444	0.116499078
48.41943	35.5175867	0.590372981	0.11650129
48.51943	35.5175867	0.59026932	0.116503434
48.61943	35.5175867	0.590168424	0.116505511
48.71943	35.5175867	0.590070254	0.116507524
48.81943	35.5175867	0.589974772	0.116509473
48.91943	35.5175867	0.589881935	0.116511359
49.01943	35.5175867	0.589791701	0.116513185
49.11943	35.5175867	0.589704026	0.116514952
49.21943	35.5175867	0.589618865	0.116516662
49.31943	35.5175867	0.589536174	0.116518315
49.41943	35.5175867	0.589455907	0.116519913
49.51943	35.5175867	0.589378015	0.116521458
49.61943	35.5175867	0.58930245	0.116522952
49.71943	35.5175867	0.589229166	0.116524395
49.81943	35.5175867	0.589158114	0.116525789
49.91943	35.5175867	0.589089245	0.116527135
50.01943	35.5175867	0.589022511	0.116528435
50.11943	35.5175867	0.588957864	0.11652969
50.21943	35.5175867	0.588895253	0.116530901
50.31943	35.5175867	0.588834632	0.116532071
50.41943	35.5175867	0.588775952	0.116533199
50.51943	35.5175867	0.588719164	0.116534287
50.61943	35.5175867	0.588664222	0.116535337
50.71943	35.5175867	0.588611078	0.11653635
50.81943	35.5175867	0.588559685	0.116537326
50.91943	35.5175867	0.588509996	0.116538268
51.01943	35.5175867	0.588461966	0.116539175
51.11943	35.5175867	0.58841555	0.11654005
51.21943	35.5175867	0.588370703	0.116540893
51.31943	35.5175867	0.588327381	0.116541705
51.41943	35.5175867	0.58828554	0.116542488
51.51943	35.5175867	0.588245139	0.116543242
51.61943	35.5175867	0.588206136	0.116543968
51.71943	35.5175867	0.588168489	0.116544668
51.81943	35.5175867	0.588132157	0.116545341
51.91943	35.5175867	0.588097103	0.11654599
52.01943	35.5175867	0.588063286	0.116546614
52.11943	35.5175867	0.588030668	0.116547215
52.21943	35.5175867	0.587999214	0.116547793
52.31943	35.5175867	0.587968886	0.11654835
52.41943	35.5175867	0.587939648	0.116548886
52.51943	35.5175867	0.587911467	0.116549402
52.61943	35.5175867	0.587884309	0.116549898
52.71943	35.5175867	0.587858139	0.116550375
52.81943	35.5175867	0.587832927	0.116550834
52.91943	35.5175867	0.587808641	0.116551275
53.01943	35.5175867	0.58778525	0.1165517
53.11943	35.5175867	0.587762724	0.116552108
53.21943	35.5175867	0.587741035	0.116552501
53.31943	35.5175867	0.587720154	0.116552878
53.41943	35.5175867	0.587700054	0.116553241
53.51943	35.5175867	0.587680708	0.11655359
53.61943	35.5175867	0.587662091	0.116553926
53.71943	35.5175867	0.587644177	0.116554248
53.81943	35.5175867	0.587626941	0.116554558
53.91943	35.5175867	0.587610361	0.116554855
54.01943	35.5175867	0.587594413	0.116555141
54.11943	35.5175867	0.587579074	0.116555416
54.21943	35.5175867	0.587564324	0.11655568
54.31943	35.5175867	0.587550141	0.116555934
54.41943	35.5175867	0.587536505	0.116556178
54.51943	35.5175867	0.587523396	0.116556412
54.61943	35.5175867	0.587510795	0.116556636
54.71943	35.5175867	0.587498684	0.116556852
54.81943	35.5175867	0.587487045	0.11655706
54.91943	35.5175867	0.58747586	0.116557259
55.01943	35.5175867	0.587465114	0.11655745
55.11943	35.5175867	0.587454789	0.116557633
55.21943	35.5175867	0.58744487	0.116557809
55.31943	35.5175867	0.587435343	0.116557979
55.41943	35.5175867	0.587426191	0.116558141
55.51943	35.5175867	0.587417403	0.116558297
55.61943	35.5175867	0.587408963	0.116558446
55.71943	35.5175867	0.587400858	0.11655859
55.81943	35.5175867	0.587393077	0.116558728
55.91943	35.5175867	0.587385606	0.11655886
56.01943	35.5175867	0.587378434	0.116558987
56.11943	35.5175867	0.587371549	0.116559108
56.21943	35.5175867	0.587364941	0.116559225
56.31943	35.5175867	0.587358599	0.116559337
56.41943	35.5175867	0.587352512	0.116559444
56.51943	35.5175867	0.587346671	0.116559548
56.61943	35.5175867	0.587341067	0.116559646
56.71943	35.5175867	0.587335689	0.116559741
56.81943	35.5175867	0.58733053	0.116559832
56.91943	35.5175867	0.58732558	0.116559919
57.01943	35.5175867	0.587320832	0.116560003
57.11943	35.5175867	0.587316277	0.116560083
57.21943	35.5175867	0.587311908	0.11656016
57.31943	35.5175867	0.587307718	0.116560234
57.41943	35.5175867	0.5873037	0.116560305
57.51943	35.5175867	0.587299846	0.116560372
57.61943	35.5175867	0.587296151	0.116560437
57.71943	35.5175867	0.587292607	0.1165605
57.81943	35.5175867	0.58728921	0.116560559
57.91943	35.5175867	0.587285952	0.116560617
58.01943	35.5175867	0.58728283	0.116560672
58.11943	35.5175867	0.587279836	0.116560724
58.21943	35.5175867	0.587276966	0.116560775
58.31943	35.5175867	0.587274215	0.116560823
58.41943	35.5175867	0.587271579	0.116560869
58.51943	35.5175867	0.587269052	0.116560913
58.61943	35.5175867	0.58726663	0.116560956
58.71943	35.5175867	0.587264309	0.116560997
58.81943	35.5175867	0.587262084	0.116561036
58.91943	35.5175867	0.587259953	0.116561073
59.01943	35.5175867	0.587257911	0.116561109
59.11943	35.5175867	0.587255954	0.116561143
59.21943	35.5175867	0.587254079	0.116561176
59.31943	35.5175867	0.587252282	0.116561208
59.41943	35.5175867	0.587250561	0.116561238
59.51943	35.5175867	0.587248913	0.116561267
59.61943	35.5175867	0.587247333	0.116561294
59.71943	35.5175867	0.587245821	0.116561321
59.81943	35.5175867	0.587244372	0.116561346
59.91943	35.5175867	0.587242984	0.116561371
60.01943	35.5175867	0.587241654	0.116561394
60.11943	35.5175867	0.587240381	0.116561416
60.21943	35.5175867	0.587239162	0.116561438
60.31943	35.5175867	0.587237994	0.116561458
60.41943	35.5175867	0.587236875	0.116561478
60.51943	35.5175867	0.587235805	0.116561496
60.61943	35.5175867	0.587234779	0.116561514
60.71943	35.5175867	0.587233797	0.116561531
60.81943	35.5175867	0.587232857	0.116561548
60.91943	35.5175867	0.587231957	0.116561564
61.01943	35.5175867	0.587231095	0.116561579
61.11943	35.5175867	0.58723027	0.116561593
61.21943	35.5175867	0.58722948	0.116561607
61.31943	35.5175867	0.587228724	0.11656162
61.41943	35.5175867	0.587228	0.116561633
61.51943	35.5175867	0.587227307	0.116561645
61.61943	35.5175867	0.587226644	0.116561657
61.71943	35.5175867	0.587226009	0.116561668
61.81943	35.5175867	0.587225402	0.116561678
61.91943	35.5175867	0.58722482	0.116561689
62.01943	35.5175867	0.587224263	0.116561698
62.11943	35.5175867	0.58722373	0.116561708
62.21943	35.5175867	0.587223221	0.116561717
62.31943	35.5175867	0.587222733	0.116561725
62.41943	35.5175867	0.587222266	0.116561733
62.51943	35.5175867	0.587221819	0.116561741
62.61943	35.5175867	0.587221391	0.116561748
62.71943	35.5175867	0.587220982	0.116561756
62.81943	35.5175867	0.587220591	0.116561762
62.91943	35.5175867	0.587220216	0.116561769
63.01943	35.5175867	0.587219858	0.116561775
63.11943	35.5175867	0.587219515	0.116561781
63.21943	35.5175867	0.587219187	0.116561787
63.31943	35.5175867	0.587218873	0.116561792
63.41943	35.5175867	0.587218573	0.116561798
63.51943	35.5175867	0.587218286	0.116561803
63.61943	35.5175867	0.587218011	0.116561808
63.71943	35.5175867	0.587217748	0.116561812
63.81943	35.5175867	0.587217497	0.116561817
63.91943	35.5175867	0.587217256	0.116561821
64.01943	35.5175867	0.587217027	0.116561825
64.11943	35.5175867	0.587216807	0.116561829
64.21943	35.5175867	0.587216596	0.116561832
64.31943	35.5175867	0.587216395	0.116561836
64.41943	35.5175867	0.587216203	0.116561839
64.51943	35.5175867	0.587216019	0.116561842
64.61943	35.5175867	0.587215843	0.116561845
64.71943	35.5175867	0.587215675	0.116561848
64.81943	35.5175867	0.587215514	0.116561851
64.91943	35.5175867	0.58721536	0.116561854
65.01943	35.5175867	0.587215213	0.116561856
65.11943	35.5175867	0.587215073	0.116561859
65.21943	35.5175867	0.587214938	0.116561861
65.31943	35.5175867	0.58721481	0.116561863
65.41943	35.5175867	0.587214687	0.116561865
65.51943	35.5175867	0.58721457	0.116561867
65.61943	35.5175867	0.587214458	0.116561869
65.71943	35.5175867	0.587214351	0.116561871
65.81943	35.5175867	0.587214248	0.116561873
65.91943	35.5175867	0.58721415	0.116561875
66.01943	35.5175867	0.587214057	0.116561876
66.11943	35.5175867	0.587213967	0.116561878
66.21943	35.5175867	0.587213882	0.116561879
66.31943	35.5175867	0.587213801	0.116561881
66.41943	35.5175867	0.587213723	0.116561882
66.51943	35.5175867	0.587213648	0.116561883
66.61943	35.5175867	0.587213577	0.116561885
66.71943	35.5175867	0.587213509	0.116561886
66.81943	35.5175867	0.587213445	0.116561887
66.91943	35.5175867	0.587213383	0.116561888
67.01943	35.5175867	0.587213324	0.116561889
67.11943	35.5175867	0.587213267	0.11656189
67.21943	35.5175867	0.587213214	0.116561891
67.31943	35.5175867	0.587213162	0.116561892
67.41943	35.5175867	0.587213113	0.116561893
67.51943	35.5175867	0.587213066	0.116561893
67.61943	35.5175867	0.587213022	0.116561894
67.71943	35.5175867	0.587212979	0.116561895
67.81943	35.5175867	0.587212939	0.116561896
67.91943	35.5175867	0.5872129	0.116561896
68.01943	35.5175867	0.587212863	0.116561897
68.11943	35.5175867	0.587212828	0.116561897
68.21943	35.5175867	0.587212795	0.116561898
68.31943	35.5175867	0.587212763	0.116561899
68.41943	35.5175867	0.587212732	0.116561899
68.51943	35.5175867	0.587212703	0.1165619
68.61943	35.5175867	0.587212676	0.1165619
68.71943	35.5175867	0.58721265	0.1165619
68.81943	35.5175867	0.587212625	0.116561901
68.91943	35.5175867	0.587212601	0.116561901
69.01943	35.5175867	0.587212578	0.116561902
69.11943	35.5175867	0.587212557	0.116561902
69.21943	35.5175867	0.587212537	0.116561902
69.31943	35.5175867	0.587212517	0.116561903
69.41943	35.5175867	0.587212499	0.116561903
69.51943	35.5175867	0.587212482	0.116561903
69.61943	35.5175867	0.587212465	0.116561903
69.71943	35.5175867	0.587212449	0.116561904
69.81943	35.5175867	0.587212435	0.116561904
69.91943	35.5175867	0.58721242	0.116561904
70.01943	35.5175867	0.587212407	0.116561904
70.11943	35.5175867	0.587212395	0.116561905
70.21943	35.5175867	0.587212383	0.116561905
70.31943	35.5175867	0.587212372	0.116561905
70.41943	35.5175867	0.587212361	0.116561905
70.51943	35.5175867	0.587212351	0.116561905
70.61943	35.5175867	0.587212342	0.116561905
70.71943	35.5175867	0.587212333	0.116561905
70.81943	35.5175867	0.587212325	0.116561906
70.91943	35.5175867	0.587212317	0.116561906
71.01943	35.5175867	0.58721231	0.116561906
71.11943	35.5175867	0.587212303	0.116561906
71.21943	35.5175867	0.587212296	0.116561906
71.31943	35.5175867	0.587212291	0.116561906
71.41943	35.5175867	0.587212285	0.116561906
71.51943	35.5175867	0.58721228	0.116561906
71.61943	35.5175867	0.587212275	0.116561906
71.71943	35.5175867	0.587212271	0.116561906
71.81943	35.5175867	0.587212267	0.116561906
71.91943	35.5175867	0.587212263	0.116561906
72.01943	35.5175867	0.58721226	0.116561906
72.11943	35.5175867	0.587212257	0.116561906
72.21943	35.5175867	0.587212254	0.116561906
72.31943	35.5175867	0.587212252	0.116561906
72.41943	35.5175867	0.58721225	0.116561906
72.51943	35.5175867	0.587212248	0.116561906
72.61943	35.5175867	0.587212246	0.116561906
72.71943	35.5175867	0.587212245	0.116561906
72.81943	35.5175867	0.587212244	0.116561906
72.91943	35.5175867	0.587212243	0.116561906
73.01943	35.5175867	0.587212242	0.116561906
73.11943	35.5175867	0.587212241	0.116561906
73.21943	35.5175867	0.587212241	0.116561906
73.31943	35.5175867	0.587212241	0.116561906
73.41943	35.5175867	0.587212241	0.116561906
73.51943	35.5175867	0.587212241	0.116561906
73.61943	35.5175867	0.587212242	0.116561906
73.71943	35.5175867	0.587212242	0.116561906
73.81943	35.5175867	0.587212243	0.116561906
73.91943	35.5175867	0.587212244	0.116561906
74.01943	35.5175867	0.587212245	0.116561906
74.11943	35.5175867	0.587212246	0.116561906
74.21943	35.5175867	0.587212247	0.116561906
74.31943	35.5175867	0.587212248	0.116561906
74.41943	35.5175867	0.58721225	0.116561905
74.51943	35.5175867	0.587212251	0.116561905
74.61943	35.5175867	0.587212253	0.116561905
74.71943	35.5175867	0.587212255	0.116561905
74.81943	35.5175867	0.587212257	0.116561905
74.91943	35.5175867	0.587212259	0.116561905
75.01943	35.5175867	0.587212261	0.116561905
75.11943	35.5175867	0.587212263	0.116561905
75.21943	35.5175867	0.587212265	0.116561905
75.31943	35.5175867	0.587212268	0.116561905
75.41943	35.5175867	0.58721227	0.116561905
75.51943	35.5175867	0.587212273	0.116561905
75.61943	35.5175867	0.587212275	0.116561905
75.71943	35.5175867	0.587212278	0.116561904
75.81943	35.5175867	0.58721228	0.116561904
75.91943	35.5175867	0.587212283	0.116561904
76.01943	35.5175867	0.587212286	0.116561904
76.11943	35.5175867	0.587212289	0.116561904
76.21943	35.5175867	0.587212292	0.116561904
76.31943	35.5175867	0.587212295	0.116561904
76.41943	35.5175867	0.587212297	0.116561904
76.51943	35.5175867	0.5872123	0.116561904
76.61943	35.5175867	0.587212304	0.116561904
76.71943	35.5175867	0.587212307	0.116561903
76.81943	35.5175867	0.58721231	0.116561903
76.91943	35.5175867	0.587212313	0.116561903
77.01943	35.5175867	0.587212316	0.116561903
77.11943	35.5175867	0.587212319	0.116561903
77.21943	35.5175867	0.587212322	0.116561903
77.31943	35.5175867	0.587212326	0.116561903
77.41943	35.5175867	0.587212329	0.116561903
77.51943	35.5175867	0.587212332	0.116561903
77.61943	35.5175867	0.587212335	0.116561903
77.71943	35.5175867	0.587212339	0.116561902
77.81943	35.5175867	0.587212342	0.116561902
77.91943	35.5175867	0.587212345	0.116561902
78.01943	35.5175867	0.587212349	0.116561902
78.11943	35.5175867	0.587212352	0.116561902
78.21943	35.5175867	0.587212355	0.116561902
78.31943	35.5175867	0.587212358	0.116561902
78.41943	35.5175867	0.587212362	0.116561902
78.51943	35.5175867	0.587212365	0.116561902
78.61943	35.5175867	0.587212368	0.116561902
78.71943	35.5175867	0.587212371	0.116561901
78.81943	35.5175867	0.587212375	0.116561901
78.91943	35.5175867	0.587212378	0.116561901
79.01943	35.5175867	0.587212381	0.116561901
79.11943	35.5175867	0.587212384	0.116561901
79.21943	35.5175867	0.587212388	0.116561901
79.31943	35.5175867	0.587212391	0.116561901
79.41943	35.5175867	0.587212394	0.116561901
79.51943	35.5175867	0.587212397	0.116561901
79.61943	35.5175867	0.5872124	0.116561901
79.71943	35.5175867	0.587212403	0.1165619
79.81943	35.5175867	0.587212406	0.1165619
79.91943	35.5175867	0.587212409	0.1165619
80.01943	35.5175867	0.587212412	0.1165619
80.11943	35.5175867	0.587212415	0.1165619
80.21943	35.5175867	0.587212418	0.1165619
80.31943	35.5175867	0.587212421	0.1165619
80.41943	35.5175867	0.587212424	0.1165619
80.51943	35.5175867	0.587212427	0.1165619
80.61943	35.5175867	0.587212429	0.1165619
80.71943	35.5175867	0.587212432	0.1165619
80.81943	35.5175867	0.587212435	0.1165619
80.91943	35.5175867	0.587212437	0.116561899
81.01943	35.5175867	0.58721244	0.116561899
81.11943	35.5175867	0.587212442	0.116561899
81.21943	35.5175867	0.587212445	0.116561899
81.31943	35.5175867	0.587212447	0.116561899
81.41943	35.5175867	0.58721245	0.116561899
81.51943	35.5175867	0.587212452	0.116561899
81.61943	35.5175867	0.587212454	0.116561899
81.71943	35.5175867	0.587212457	0.116561899
81.81943	35.5175867	0.587212459	0.116561899
81.91943	35.5175867	0.587212461	0.116561899
82.01943	35.5175867	0.587212463	0.116561899
82.11943	35.5175867	0.587212465	0.116561899
82.21943	35.5175867	0.587212467	0.116561899
82.31943	35.5175867	0.587212469	0.116561899
82.41943	35.5175867	0.58721247	0.116561898
82.51943	35.5175867	0.587212472	0.116561898
82.61943	35.5175867	0.587212474	0.116561898
82.71943	35.5175867	0.587212475	0.116561898
82.81943	35.5175867	0.587212477	0.116561898
82.91943	35.5175867	0.587212479	0.116561898
83.01943	35.5175867	0.58721248	0.116561898
83.11943	35.5175867	0.587212481	0.116561898
83.21943	35.5175867	0.587212483	0.116561898
83.31943	35.5175867	0.587212484	0.116561898
83.41943	35.5175867	0.587212485	0.116561898
83.51943	35.5175867	0.587212486	0.116561898
83.61943	35.5175867	0.587212487	0.116561898
83.71943	35.5175867	0.587212488	0.116561898
83.81943	35.5175867	0.587212489	0.116561898
83.91943	35.5175867	0.58721249	0.116561898
84.01943	35.5175867	0.58721249	0.116561898
84.11943	35.5175867	0.587212491	0.116561898
84.21943	35.5175867	0.587212492	0.116561898
84.31943	35.5175867	0.587212492	0.116561898
84.41943	35.5175867	0.587212493	0.116561898
84.51943	35.5175867	0.587212493	0.116561898
84.61943	35.5175867	0.587212493	0.116561898
84.71943	35.5175867	0.587212494	0.116561898
84.81943	35.5175867	0.587212494	0.116561898
84.91943	35.5175867	0.587212494	0.116561898
85.01943	35.5175867	0.587212494	0.116561898
-8.08057	35.6175867	0.633783031	0.115020194
-7.98057	35.6175867	0.634728545	0.114973357
-7.88057	35.6175867	0.63568548	0.114924446
-7.78057	35.6175867	0.636654995	0.114873268
-7.68057	35.6175867	0.637637101	0.114819621
-7.58057	35.6175867	0.638632556	0.114763297
-7.48057	35.6175867	0.639641889	0.114704077
-7.38057	35.6175867	0.640665577	0.114641744
-7.28057	35.6175867	0.641704021	0.114576075
-7.18057	35.6175867	0.642757525	0.114506851
-7.08057	35.6175867	0.643825887	0.114433859
-6.98057	35.6175867	0.6449099	0.114356894
-6.88057	35.6175867	0.64600942	0.114275764
-6.78057	35.6175867	0.64712333	0.114190296
-6.68057	35.6175867	0.648251423	0.114100342
-6.58057	35.6175867	0.649392839	0.114005782
-6.48057	35.6175867	0.650546419	0.113906534
-6.38057	35.6175867	0.651710671	0.113802557
-6.28057	35.6175867	0.652883738	0.113693863
-6.18057	35.6175867	0.654063366	0.11358052
-6.08057	35.6175867	0.655246878	0.113462662
-5.98057	35.6175867	0.656431906	0.113340498
-5.88057	35.6175867	0.657612556	0.113214318
-5.78057	35.6175867	0.658787022	0.113084499
-5.68057	35.6175867	0.659950701	0.112951517
-5.58057	35.6175867	0.661096195	0.112815946
-5.48057	35.6175867	0.662220177	0.112678467
-5.38057	35.6175867	0.66331578	0.112539867
-5.28057	35.6175867	0.664376438	0.112401042
-5.18057	35.6175867	0.665395165	0.112262992
-5.08057	35.6175867	0.666364608	0.112126816
-4.98057	35.6175867	0.667277121	0.111993701
-4.88057	35.6175867	0.668123328	0.11186491
-4.78057	35.6175867	0.668899852	0.111741763
-4.68057	35.6175867	0.669595704	0.111625616
-4.58057	35.6175867	0.670200044	0.111517835
-4.48057	35.6175867	0.670709952	0.111419766
-4.38057	35.6175867	0.67111837	0.111332706
-4.28057	35.6175867	0.671414255	0.111257868
-4.18057	35.6175867	0.671596457	0.111196352
-4.08057	35.6175867	0.6716586	0.111149107
-3.98057	35.6175867	0.671596839	0.111116912
-3.88057	35.6175867	0.67140843	0.111100341
-3.78057	35.6175867	0.671091816	0.111099756
-3.68057	35.6175867	0.670646669	0.111115286
-3.58057	35.6175867	0.670073911	0.111146829
-3.48057	35.6175867	0.669375695	0.111194053
-3.38057	35.6175867	0.66855536	0.111256408
-3.28057	35.6175867	0.667617352	0.111333142
-3.18057	35.6175867	0.666564069	0.111423329
-3.08057	35.6175867	0.665411003	0.111525892
-2.98057	35.6175867	0.664156077	0.111639636
-2.88057	35.6175867	0.662810022	0.11176328
-2.78057	35.6175867	0.661380968	0.111895489
-2.68057	35.6175867	0.659877346	0.112034907
-2.58057	35.6175867	0.65830775	0.112180181
-2.48057	35.6175867	0.656680808	0.112329991
-2.38057	35.6175867	0.655005062	0.112483069
-2.28057	35.6175867	0.653288867	0.112638215
-2.18057	35.6175867	0.651540304	0.112794315
-2.08057	35.6175867	0.649761006	0.112950347
-1.98057	35.6175867	0.647976621	0.113105388
-1.88057	35.6175867	0.646175734	0.113258618
-1.78057	35.6175867	0.644376977	0.113409319
-1.68057	35.6175867	0.642567979	0.113556872
-1.58057	35.6175867	0.640772498	0.113700756
-1.48057	35.6175867	0.638989384	0.113840541
-1.38057	35.6175867	0.637223112	0.113975881
-1.28057	35.6175867	0.635477688	0.114106507
-1.18057	35.6175867	0.633756669	0.114232223
-1.08057	35.6175867	0.632063185	0.114352894
-0.98057	35.6175867	0.630399964	0.114468442
-0.88057	35.6175867	0.628769358	0.114578839
-0.78057	35.6175867	0.627173365	0.114684097
-0.68057	35.6175867	0.625613661	0.114784267
-0.58057	35.6175867	0.624091624	0.114879428
-0.48057	35.6175867	0.622608358	0.114969685
-0.38057	35.6175867	0.62116472	0.115055164
-0.28057	35.6175867	0.61976134	0.115136006
-0.18057	35.6175867	0.618398648	0.115212367
-0.08057	35.6175867	0.617076891	0.115284408
0.01943	35.6175867	0.615796152	0.1153523
0.11943	35.6175867	0.614556373	0.115416216
0.21943	35.6175867	0.613357366	0.115476331
0.31943	35.6175867	0.612198831	0.11553282
0.41943	35.6175867	0.611080371	0.115585856
0.51943	35.6175867	0.610001504	0.115635609
0.61943	35.6175867	0.608961673	0.115682247
0.71943	35.6175867	0.607960259	0.11572593
0.81943	35.6175867	0.606996591	0.115766816
0.91943	35.6175867	0.606069952	0.115805056
1.01943	35.6175867	0.605179587	0.115840794
1.11943	35.6175867	0.604349128	0.115874169
1.21943	35.6175867	0.603504524	0.115905314
1.31943	35.6175867	0.602718191	0.115934353
1.41943	35.6175867	0.601964875	0.115961407
1.51943	35.6175867	0.601243727	0.115986588
1.61943	35.6175867	0.600553891	0.116010002
1.71943	35.6175867	0.59989451	0.116031751
1.81943	35.6175867	0.599264725	0.116051928
1.91943	35.6175867	0.598663681	0.116070623
2.01943	35.6175867	0.598090527	0.116087917
2.11943	35.6175867	0.597544416	0.11610389
2.21943	35.6175867	0.597024511	0.116118614
2.31943	35.6175867	0.596529981	0.116132156
2.41943	35.6175867	0.596060006	0.116144579
2.51943	35.6175867	0.595564946	0.116155943
2.61943	35.6175867	0.595141655	0.116166301
2.71943	35.6175867	0.594789342	0.116175703
2.81943	35.6175867	0.594409571	0.116184197
2.91943	35.6175867	0.594050397	0.116191825
3.01943	35.6175867	0.593711062	0.116198626
3.11943	35.6175867	0.593390812	0.116204637
3.21943	35.6175867	0.593088907	0.11620989
3.31943	35.6175867	0.592804612	0.116214416
3.41943	35.6175867	0.592537203	0.116218241
3.51943	35.6175867	0.592285962	0.116221392
3.61943	35.6175867	0.592050178	0.116223889
3.71943	35.6175867	0.591829146	0.116225753
3.81943	35.6175867	0.59152451	0.116227
3.91943	35.6175867	0.591428545	0.116227647
4.01943	35.6175867	0.591345246	0.116227706
4.11943	35.6175867	0.591078613	0.116227189
4.21943	35.6175867	0.590920928	0.116226105
4.31943	35.6175867	0.590773851	0.116224461
4.41943	35.6175867	0.590636696	0.116222263
4.51943	35.6175867	0.59050878	0.116219515
4.61943	35.6175867	0.590389415	0.116216218
4.71943	35.6175867	0.590277916	0.116212372
4.81943	35.6175867	0.590173591	0.116207978
4.91943	35.6175867	0.590075747	0.116203031
5.01943	35.6175867	0.589983689	0.116197526
5.11943	35.6175867	0.589896713	0.116191457
5.21943	35.6175867	0.589814116	0.116184816
5.31943	35.6175867	0.589735185	0.116177592
[truncated: 230,069 more rows]
